# Supplementary material for: Pluripotency-independent induction of human trophoblast stem cells from fibroblasts
Source: Nat Commun. 2023 Jun 8;14:3359. doi: 10.1038/s41467-023-39104-1 (PMC10250329; doi:10.1038/s41467-023-39104-1)
Supplement: Supplementary file 3 — Source Data [file 41467_2023_39104_MOESM3_ESM.xlsx]

## Sheet: Fig.1
	Fig 1c								Fig 1d
	Sample name		ct (GAPDH)	ct (GATA3 Endo)	ct (KRT7)	ct (TP63)	ct (TFAP2C)		Sample name		ct (GAPDH)	ct (THY1)	ct (ACTA2)	ct (VIM)	ct (ZEB1)
	Fib (KEN)	Replicate 1	19.9243	34.7242	29.9093	35.9375	27.0819		Fib (KEN)	Replicate 1	19.7289	23.5048	25.5453	18.4363	23.9726
		Replicate 2	19.8639	34.9	29.9765	36.1427	27.0372			Replicate 2	19.8391	23.7394	25.417	18.5389	24.1181
	Fib (PCS)	Replicate 1	19.6527	34.6647	29.0132	36.9777	28.6327		Fib (PCS)	Replicate 1	19.8473	23.1726	24.4628	16.7421	22.8624
		Replicate 2	19.646	35.9393	28.1877	35.7708	28.4701			Replicate 2	19.7819	22.8499	24.2945	16.6221	22.9358
	Fib (GM2)	Replicate 1	19.3083	35.3048	31.2242	35.874	27.679		Fib (GM2)	Replicate 1	19.3084	23.745	23.8992	15.859	24.4908
		Replicate 2	19.1516	34.3373	31.0302	33.6743	27.8495			Replicate 2	19.2816	23.8643	23.7714	15.8177	24.269
	ESCs	Replicate 1	19.2983	28.1255	27.4008	30.4858	26.4533		ESCs	Replicate 1	21.0847	27.2832	32.541	19.7725	27.6522
		Replicate 2	19.0945	27.7334	27.2453	30.4647	26.3711			Replicate 2	21.1673	27.0424	32.7655	19.7218	28.0987
	iPSCs#1	Replicate 1	19.5686	30.5531	30.931	35.5995	27.9794		iPSCs#1	Replicate 1	19.707	26.8015	30.6334	22.0731	27.7211
		Replicate 2	19.4458	30.5101	30.3589	35.9609	27.87			Replicate 2	19.6261	26.9074	30.637	21.9308	27.8221
	hbdTSC#2	Replicate 1	20.3044	24.9845	25.8508	26.4643	24.9042		hbdTSC#2	Replicate 1	19.8512	35.1605	34.9146	35.9544	31.6508
		Replicate 2	20.3029	24.9577	25.2154	26.3086	24.969			Replicate 2	19.6671	34.4418	34.6952	undetected	32.3584
	hbdTSC#9	Replicate 1	19.2573	24.204	23.7471	24.5115	25.4368		hbdTSC#9	Replicate 1	19.353	34.3319	34.931	27.6685	30.9568
		Replicate 2	19.1123	23.8238	23.5565	24.5137	25.4114			Replicate 2	19.1633	34.2532	35.564	27.4975	30.9071
	hiTSC#4 (KEN)	Replicate 1	20.0959	25.3271	25.537	26.2845	26.1236		hiTSC#4 (KEN)	Replicate 1	20.2588	34.4066	33.3773	29.9342	31.5093
		Replicate 2	20.1606	25.132	25.0693	26.1923	26.0165			Replicate 2	20.155	34.9359	34.2618	29.9193	30.6028
	hiTSC#5 (KEN)	Replicate 1	19.116	24.6152	25.2527	26.1143	24.5312		hiTSC#5 (KEN)	Replicate 1	19.1715	34.1856	35.483	30.8866	32.5746
		Replicate 2	19.1697	24.707	24.7043	26.07	24.558			Replicate 2	19.0637	33.9015	34.8333	30.7515	30.8459
	hiTSC#11 (PCS)	Replicate 1	19.3259	24.3476	25.1229	25.88	25.7158		hiTSC#11 (PCS)	Replicate 1	19.2453	34.4937	35.6942	34.7386	32.2433
		Replicate 2	19.2242	24.4509	24.3059	25.5914	25.6097			Replicate 2	19.2028	34.6482	34.7717	34.523	33.3418
	hiTSC#12 (PCS)	Replicate 1	18.3944	23.4327	23.2987	21.597	25.339		hiTSC#12 (PCS)	Replicate 1	18.3944	32.5618	29.4372	28.7694	32.6321
		Replicate 2	18.2728	23.04	23.4488	21.5855	25.1099			Replicate 2	18.2728	32.2813	29.3089	29.0827	33.0153
	hiTSC#15 (GM2)	Replicate 1	19.6871	23.6707	24.5463	25.053	25.0833		hiTSC#15 (GM2)	Replicate 1	18.9143	33.856	34.3914	31.0675	31.3612
		Replicate 2	19.6365	23.6938	24.4533	25.1556	25.9367			Replicate 2	18.9012	33.7089	33.9659	31.0512	30.8211
	hiTSC#16 (GM2)	Replicate 1	19.1512	23.8118	23.7189	25.3759	25.1222		hiTSC#16 (GM2)	Replicate 1	19.4372	34.5267	37.0702	32.9586	32.2866
		Replicate 2	19.2551	23.9491	23.4656	25.0541	25.0986			Replicate 2	19.1989	34.8826	35.5927	32.8285	31.41
	Fig 1f
	Sample name		ct (miR-103a)	ct (miR-525-3P)	ct (miR-526-3P)	ct (miR-517-5P)	ct (miR-517b-3P)
	MDA-MB-231	Replicate 1	23.9569	29.9659	31.4869	33.2005	29.1435
		Replicate 2	23.9513	29.4927	31.4022	32.9401	28.6145
	hESCs	Replicate 1	25.4448	30.5014	31.3971	32.7409	28.4637
		Replicate 2	25.374	30.1584	31.374	32.205	28.4748
	hbdTSC#2	Replicate 1	27.739	29.9232	31.3877	29.5871	27.2922
		Replicate 2	27.6197	29.9838	31.4768	29.4756	26.9783
	hbdTSC#9	Replicate 1	27.324	29.6579	31.395	29.6921	27.2497
		Replicate 2	27.3255	29.49	31.2234	29.5673	27.5698
	hiTSC#4	Replicate 1	27.7091	29.9241	30.4804	31.6199	28.4216
		Replicate 2	27.7448	29.8659	30.1393	31.5407	28.2275
	hiTSC#11	Replicate 1	26.8335	29.9418	31.1959	31.4538	28.0187
		Replicate 2	26.6506	29.9418	30.9716	31.2482	27.4341
	hiTSC#16	Replicate 1	27.4726	30.0961	31.3785	31.2672	27.8799
		Replicate 2	26.7997	29.9103	30.988	30.9693	28.4779

## Sheet: Fig.2
	Fig 2e
	Human Gene Atlas
	Term	Overlap	P-value	Adjusted P-value	Old P-value	Old Adjusted P-value	Odds Ratio	Combined Score	Genes
	Placenta	11/405	3.13842e-06	0.000163198	0	0	6.56327	83.1684	MARCKS;PDZD2;PSG5;HSPB8;TCHH;PSG1;PSG3;TFPI;AFF1;PIK3C2B;PAPPA2
	CD33+ Myeloid	10/679	0.00132289	0.0343951	0	0	3.4232	22.6887	KDM6B;C15ORF39;SH3BP2;TNFAIP2;PHACTR2;DENND3;KLF4;CD44;MYD88;CREB5
	CD14+ Monocytes	6/383	0.00940465	0.163014	0	0	3.53189	16.4817	C15ORF39;PDZD2;SH3BP2;TNFAIP2;CD44;RHOQ
	Fetallung	2/1941	0.0159112	0.206846	0	0	11.0741	45.855	MOXD1;LAMP3
	Leukemia chronicMyelogenousK-562	3/124	0.0207192	0.21548	0	0	5.39052	20.8974	TOP3B;HOXA1;TFPI
	Lymphoma burkitts(Daudi)	3/139	0.027836	0.241245	0	0	4.79234	17.1634	CHCHD5;ISG15;RPL29
	TestisSeminiferousTubule	2/1969	0.0418373	0.310791	0	0	6.43705	20.431	USP31;TEX14
	Adipocyte	3/181	0.0537582	0.336259	0	0	3.65378	10.681	CRTAP;NID1;RHOQ
	MSigDB Hallmark 2020
	Term	Overlap	P-value	Adjusted P-value	Old P-value	Old Adjusted P-value	Odds Ratio	Combined Score	Genes
	Estrogen Response Late	7/200	4.41877e-05	0.0010605	0	0	8.21815	82.4039	ST6GALNAC2;TRIM29;HSPB8;KLF4;AFF1;CD44;FRK
	TNF-alpha Signaling via NF-kB	6/200	0.000363874	0.00436649	0	0	6.92784	54.8595	IFIH1;KDM6B;MARCKS;TNFAIP2;KLF4;CD44
	Interferon Alpha Response	4/1997	0.00113551	0.00908408	0	0	9.46858	64.2033	IFIH1;LAMP3;ISG15;USP18
	Estrogen Response Early	5/200	0.00254253	0.0122041	0	0	5.67877	33.9283	HSPB8;KLF4;AFF1;CD44;FRK
	Interferon Gamma Response	5/200	0.00254253	0.0122041	0	0	5.67877	33.9283	IFIH1;TNFAIP2;ISG15;USP18;MYD88
	IL-6/JAK/STAT3 Signaling	2/1987	0.063221	0.233989	0	0	5.06931	13.997	CD44;MYD88
	p53 Pathway	3/200	0.0682467	0.233989	0	0	3.29821	8.85446	DGKA;TCHH;KLF4
	PI3K/AKT/mTOR Signaling	2/105	0.0874713	0.262414	0	0	4.17961	10.1834	PITX2;MYD88
	Hedgehog Signaling	1/1936	0.156122	0.414867	0	0	6.10476	11.3373	ADGRG1
	Apoptosis	2/161	0.17517	0.414867	0	0	2.69989	4.7032	ERBB3;CD44
	ChEA 2022
	Term	Overlap	P-value	Adjusted P-value	Old P-value	Old Adjusted P-value	Odds Ratio	Combined Score	Genes
	NR3C1 27076634 ChIP-Seq BEAS2B Human Lung Inflammation	37/3084	1.5775e-08	1.12318e-05	0	0	3.59159	64.5223	CNTNAP2;USP31;RAB3D;TNFAIP2;DENND3;IL1RAP;SIPA1L2;TFPI;NID1;AFF1;KIAA0513;PDZD2;TRIM29;GNG4;SH3PXD2B;PHACTR2;TOP3B;KDM6B;CERS6;PSG1;SLC16A12;PSG3;NPNT;KLF4;MERTK;SGPP2;PER2;MARCKS;PSG5;TEF;CD44;RHOQ;SLC35E2B;PAPPA2;ARL8B;CREB5;FBN1
	SOX2 20726797 ChIP-Seq SW620 Human	28/1931	3.58561e-08	1.27648e-05	0	0	4.01347	68.806	USP13;USP31;RAB3D;TNFAIP2;SIPA1L2;TFPI;NID1;CLDN1;USP18;AFF1;MLLT6;TRIM29;GNG4;SH3BP2;PHACTR2;PITX2;TRPM4;CBX6;ISG15;NPNT;SGPP2;GPR137B;NEIL2;TEF;SERINC2;CD44;RHOQ;FRK
	LEF1 29337183 ChIP-Seq mESC Mouse Stem	26/2335	1.8465e-05	0.00438236	0	0	2.91393	31.7608	SLC48A1;MOXD1;ST6GALNAC2;USP31;DGKA;HSPB8;IL1RAP;SIPA1L2;CLDN1;AFF1;PDZD2;ERBB3;TRIM29;MVB12B;BLNK;PHACTR2;KDM6B;CERS6;TEX14;KLF4;MERTK;PER2;DSG3;CD44;ARL8B;CREB5
	BACH1 22875853 ChIP-PCR HELA AND SCP4 Human	15/1127	0.000234663	0.04177	0	0	3.20907	26.8193	CNTNAP2;PSG1;TEX14;PSG3;DENND3;IL1RAP;TFPI;CLDN1;ERBB3;TEF;LAMP3;HOXA1;CD44;PAPPA2;CREB5
	JUND 26020271 ChIP-Seq SMOOTH MUSCLE Human	18/1573	0.000340613	0.042413	0	0	2.79504	22.3177	KDM6B;HSPB8;PSG1;PSG3;IL1RAP;SIPA1L2;KLF4;AFF1;IFIH1;CHCHD5;KIAA0513;NEIL2;PDZD2;DSG3;SERINC2;RHOQ;FRK;CREB5
	SUZ12 20075857 ChIP-Seq MESCs Mouse	31/3611	0.000357413	0.042413	0	0	2.24397	17.8096	MOXD1;CNTNAP2;USP31;TCHH;TNFAIP2;DENND3;IL1RAP;CLDN1;USP18;PIK3C2B;IFIH1;TRIM29;GNG4;SH3PXD2B;SH3BP2;PHACTR2;HOXA1;PITX2;SLC16A12;ISG15;NPNT;SGPP2;PER2;MARCKS;FAM171B;BCORL1;SERINC2;CD44;ARHGEF5;RHOQ;FBN1
	P63 26484246 Chip-Seq KERATINOCYTES Human	18/1627	0.000510817	0.0495396	0	0	2.69329	20.4138	KDM6B;ST6GALNAC2;USP31;DGKA;TNFAIP2;PSG1;SLC16A12;NPNT;MERTK;PSG5;TEF;TRIM29;LAMP3;SH3BP2;BLNK;SMN2;SERINC2;ARL8B
	FOXA2 19822575 ChIP-Seq HepG2 Human	24/2553	0.000580609	0.0495396	0	0	2.3558	17.5541	USP13;ST6GALNAC2;USP31;SLC16A12;TEX14;IL1RAP;NPNT;TFPI;NID1;MERTK;CLDN1;USP18;AFF1;PIK3C2B;PER2;ERBB3;TEF;GNG4;SH3PXD2B;PHACTR2;ULK1;PITX2;CD44;FRK
	RELA 24523406 ChIP-Seq FIBROSARCOMA Human	14/1104	0.000626203	0.0495396	0	0	3.02092	22.2818	SLC48A1;KDM6B;TNFAIP2;DENND3;KLF4;PIK3C2B;MLLT6;IFIH1;RPS28;MARCKS;PDZD2;TEF;BLNK;CD44
	NFKB1 27076634 ChIP-Seq BEAS2B Human Lung Inflammation	31/3823	0.000976563	0.0695313	0	0	2.09101	14.4938	USP13;CNTNAP2;USP31;TNFAIP2;SIPA1L2;PWP2;TFPI;NID1;CLDN1;AFF1;KIAA0513;ADGRG1;PDZD2;TRIM29;SH3PXD2B;MVB12B;EP400;PITX2;CBX6;CERS6;PSG1;SLC16A12;TEX14;KLF4;SGPP2;MARCKS;FAM171B;CD44;PAPPA2;CREB5;FBN1

## Sheet: Fig.3
	Fig 3h
	Human Gene Atlas (79)
	Term	Overlap	P-value	Adjusted P-value	Old P-value	Old Adjusted P-value	Odds Ratio	Combined Score	Genes
	OlfactoryBulb	3/1983	0.00434348	0.204144	0	0	9.78997	53.2484	TSPAN15;SEMA4C;SLC27A6
	CD33+ Myeloid	7/679	0.017724	0.223128	0	0	2.78487	11.2309	CSF1R;PTPRE;RASSF2;SIN3B;TRIM27;RRP12;TYMP
	Bonemarrow	2/1952	0.0179806	0.223128	0	0	10.3226	41.4809	NOD1;FAR2
	Placenta	5/405	0.0220728	0.223128	0	0	3.29747	12.5746	CSF1R;MAGEA8;MSX2;PGF;TEAD3
	BronchialEpithelialCells	4/280	0.0249199	0.223128	0	0	3.79614	14.0157	SCUBE3;TUBB6;S100A16;ITGB6
	Colorectaladenocarcinoma	4/292	0.0284844	0.223128	0	0	3.63574	12.9374	CMTM8;ARHGDIA;MST1R;BRD4
	Lymphoma burkitts(Raji)	4/355	0.052003	0.324425	0	0	2.9736	8.79131	NUDT8;SIN3B;TNIP2;SH2B2
	PrefrontalCortex	5/521	0.0552213	0.324425	0	0	2.54099	7.35973	SIN3B;SIK3;SLC1A3;ABCB9;CAMK2G
	CD14+ Monocytes	4/383	0.0650573	0.339743	0	0	2.74997	7.51427	CSF1R;SIN3B;TRIM27;TYMP
	AtrioventricularNode	3/269	0.090547	0.425571	0	0	2.91675	7.0057	SCUBE3;PTPRE;GOLT1A
	Human Gene Atlas (317)
	Term	Overlap	P-value	Adjusted P-value	Old P-value	Old Adjusted P-value	Odds Ratio	Combined Score	Genes
	Placenta	30/405	2.64154e-12	1.82267e-10	0	0	5.38202	143.483	ITIH5;GCM1;SLC22A5;TINAGL1;DLX4;SLC44A2;C4ORF19;SLC2A1;SLC40A1;F11R;CYP19A1;STS;CLEC1A;DAG1;SLC19A3;ST3GAL4;SLC39A8;CGA;TGM2;TFAP2C;SORT1;SOX13;SGPP1;PSG9;DDB1;SLC7A4;TRPV6;DLG5;SLCO2A1;ESAM
	BronchialEpithelialCells	19/280	1.21892e-07	4.20527e-06	0	0	4.7445	75.5331	COL17A1;CARD10;FGFBP1;TACSTD2;SIRT6;F11R;BICD2;MAPK13;FERMT1;KRT19;BAIAP2L1;CDCP1;PERP;P2RY2;PLEK2;FLNB;IRF6;TP63;S100A10
	Lung	12/299	0.00307171	0.0706493	0	0	2.65896	15.3835	EFNB2;PDLIM1;CARD10;HEY1;SLCO2A1;BHLHE40;PACSIN2;CTSH;ARRB1;SOX7;OVOL2;S100A10
	Kidney	7/142	0.00758616	0.09979	0	0	3.26968	15.9607	CA12;SLC22A5;SLC7A8;ATP6V0A4;ECHDC3;SLC27A2;AP1M2
	CD14+ Monocytes	13/383	0.0084397	0.09979	0	0	2.23212	10.658	ARRB1;ARHGAP27;TNFRSF1B;IL27RA;SLC7A7;RXRA;NAGK;TNFSF10;SSR1;HMOX1;PTK2B;TKT;CPVL
	small intestine	9/220	0.00867739	0.09979	0	0	2.69662	12.801	CDS1;TMEM45B;RNF128;ERBB3;GIPC2;TTC7B;SSR1;F2RL1;TMC5
	BDCA4+ DendriticCells	15/495	0.0129693	0.12784	0	0	1.98707	8.63413	DUSP5;ST14;TMEM63A;SUSD1;ARHGAP27;BICD2;TTC39A;UBE2J1;DNM2;PLAC8;NAGK;BLNK;SSR1;FLNB;TNFRSF21
	Prostate	9/249	0.0182238	0.15718	0	0	2.36725	9.4809	EFNB2;CLDN3;PEX11A;DLG5;TACSTD2;PACSIN2;PHLDB3;CYB561;EPHB3
	colon	9/258	0.0223379	0.171257	0	0	2.28063	8.66974	CA12;FERMT1;ST14;CLDN3;ELF3;F2RL1;CSF2RB;TMC5;MAPK13
	Colorectaladenocarcinoma	9/292	0.043882	0.302785	0	0	2.00312	6.26226	CLDN4;TINAGL1;WWC1;PDGFB;HUWE1;PDGFA;SLC1A5;TGM2;MAPK13
	MSigDB Hallmark (79)
	Term	Overlap	P-value	Adjusted P-value	Old P-value	Old Adjusted P-value	Odds Ratio	Combined Score	Genes
	PI3K/AKT/mTOR Signaling	3/105	0.00832987	0.183257	0	0	7.66989	36.7227	ARHGDIA;DAPP1;NOD1
	DNA Repair	3/150	0.0215995	0.237595	0	0	5.30988	20.3638	BCAP31;CANT1;SAC3D1
	Mitotic Spindle	3/199	0.0442439	0.324455	0	0	3.97254	12.3865	ARHGDIA;DYNLL2;SAC3D1
	Hedgehog Signaling	1/1936	0.132905	0.502021	0	0	7.28425	14.7005	UNC5C
	TNF-alpha Signaling via NF-kB	2/200	0.187077	0.502021	0	0	2.5873	4.33693	PTPRE;TNIP2
	Hypoxia	2/200	0.187077	0.502021	0	0	2.5873	4.33693	ERRFI1;PGF
	heme Metabolism	2/200	0.187077	0.502021	0	0	2.5873	4.33693	E2F2;GAPVD1
	Estrogen Response Early	2/200	0.187077	0.502021	0	0	2.5873	4.33693	CANT1;RRP12
	Myc Targets V2	1/1958	0.205372	0.502021	0	0	4.46784	7.07228	RRP12
	Cholesterol Homeostasis	1/1974	0.254287	0.54866	0	0	3.48577	4.77304	ERRFI1
	MSigDB Hallmark (317)
	Term	Overlap	P-value	Adjusted P-value	Old P-value	Old Adjusted P-value	Odds Ratio	Combined Score	Genes
	Estrogen Response Early	21/200	8.7694e-12	3.85854e-10	0	0	7.73033	196.812	CA12;TFAP2C;SLC22A5;PEX11A;SIAH2;WWC1;ENDOD1;SLC2A1;ABAT;AQP3;TTC39A;OVOL2;REEP1;KRT19;ELF3;P2RY2;BHLHE40;FLNB;SLC27A2;FRK;TGM2
	IL-2/STAT5 Signaling	16/199	1.24181e-07	2.73199e-06	0	0	5.66418	90.0691	ITIH5;PRKCH;RGS16;HUWE1;SLC1A5;TNFRSF1B;CCND3;KLF6;CDCP1;BHLHE40;TNFSF10;ST3GAL4;SLC39A8;IRF6;TNFRSF21;TGM2
	Estrogen Response Late	14/200	3.97352e-06	4.37087e-05	0	0	4.84329	60.2304	CA12;ST14;TFAP2C;SLC22A5;SIAH2;OVOL2;MAPK13;KRT19;TRIM29;PERP;DLG5;FLNB;SLC27A2;FRK
	p53 Pathway	14/200	3.97352e-06	4.37087e-05	0	0	4.84329	60.2304	CEBPA;ST14;BTG1;PLK2;RGS16;PDGFA;RNF19B;ABAT;CCND3;RXRA;PERP;HMOX1;TP63;S100A10
	Hypoxia	12/200	8.77754e-05	0.000772423	0	0	4.07987	38.109	PLAC8;CA12;KLF6;BTG1;NAGK;SIAH2;BHLHE40;PDGFB;SLC2A1;HMOX1;PFKP;TGM2
	Hedgehog Signaling	1/1936	0.000244128	0.00179027	0	0	10.1592	84.5026	ACHE;TLE3;HEY1;OPHN1;AMOT
	Angiogenesis	4/1936	0.00244559	0.0153723	0	0	7.84784	47.1928	SLCO2A1;PDGFA;TNFRSF21;VAV2
	Interferon Gamma Response	9/200	0.00474801	0.026114	0	0	2.98205	15.9541	NFKBIA;CD74;CD274;BTG1;TNFSF10;CMPK2;CSF2RB;TRIM21;PFKP
	TNF-alpha Signaling via NF-kB	8/200	0.0147055	0.0588221	0	0	2.62824	11.0899	NFKBIA;DUSP5;KLF6;BTG1;PLK2;BHLHE40;F2RL1;RNF19B
	Complement	8/200	0.0147055	0.0588221	0	0	2.62824	11.0899	DUSP5;CSRP1;DOCK9;PDGFB;CTSH;CBLB;SIRT6;RCE1

## Sheet: Fig.5
	Fig 5a
			Day 0						Day 2						Day 6
	Sample name		ct (GAPDH)	ct (CSH1)	ct (GCM1)	ct (SDC1)	ct (CGB)	ct (ERVFRD-1)	ct (GAPDH)	ct (CSH1)	ct (GCM1)	ct (SDC1)	ct (CGB)	ct (ERVFRD-1)	ct (GAPDH)	ct (CSH1)	ct (GCM1)	ct (SDC1)	ct (CGB)	ct (ERVFRD-1)
	hbdTSC#2	Replicate 1	20.3921	29.2415	28.9247	35.917	22.9283	26.9048	21.4103	26.3561	26.5527	34.7391	20.931	24.7146	23.9394	21.8471	28.6171	35.9625	20.3148	28.9842
		Replicate 2	20.4986	29.0607	29.1107	36.5257	22.7865	26.6917	21.3514	26.3749	26.2141	35.0517	21.4009	25.8387	23.856	22.1001	28.1614	35.6249	21.1014	29.0396
	hiTSC#4	Replicate 1	20.4817	28.9653	25.3236	28.6887	21.7801	24.7624	22.1545	25.8954	20.9534	24.8201	20.0879	22.7141	24.5265	22.8333	23.9659	28.3649	23.4994	26.878
		Replicate 2	20.3824	28.8462	26.4029	28.7854	21.1886	24.6268	22.2611	25.9716	20.9787	24.7558	19.7041	22.758	24.5743	22.8091	23.8	28.2938	23.2087	26.9694
	hiTSC#11	Replicate 1	19.9183	31.9243	30.2197	35.8644	23.5284	25.8382	22.9888	27.2341	26.4442	34.4219	21.2411	23.7274	24.211	20.2862	27.9135	34.5741	20.2438	27.9526
		Replicate 2	20.1779	31.7712	30.2131	35.3925	24.2557	25.906	22.9443	26.9112	26.521	34.4693	21.611	23.8047	24.1367	20.3593	27.9666	34.4312	20.3544	27.8899
	hiTSC#16	Replicate 1	21.1374	31.9223	31.1355	36.0345	29.0729	25.9408	21.9099	29.2733	26.8997	34.3934	21.8654	23.1745	23.9769	25.7456	28.4817	35.0057	21.7419	28.7744
		Replicate 2	21.7017	33.6684	30.9849	36.0184	29.8949	25.592	21.9133	29.6913	26.8258	34.1115	22.1633	23.4538	23.918	25.4397	28.7059	35.5999	21.6487	27.673
	Fig 5d
			Day 0					Day 7					Day 14
	Sample name		ct (GAPDH)	ct (HLA-G)	ct (MMP2)	ct (ITGA1)	ct (ITGA5)	ct (GAPDH)	ct (HLA-G)	ct (MMP2)	ct (ITGA1)	ct (ITGA5)	ct (GAPDH)	ct (HLA-G)	ct (MMP2)	ct (ITGA1)	ct (ITGA5)
	hbdTSC#2	Replicate 1	19.9807	32.5011	28.1356	29.8555	26.8828	21.9183	26.9427	26.0707	29.761	26.5084	21.0335	23.2131	24.3575	27.9023	24.7322
		Replicate 2	20.0997	32.8305	28.0453	29.9235	26.861	21.8657	27.7572	26.0448	29.8842	26.5154	20.8231	22.5969	24.4696	27.9778	24.5847
	hiTSC#4	Replicate 1	21.0136	34.2624	32.9192	34.1724	29.5089	21.3779	25.8815	25.3453	30.9812	27.8596	21.3218	25.3776	24.0712	29.9371	27.8789
		Replicate 2	21.0943	36.2862	33.228	34.9556	28.9826	21.3467	25.9785	25.2668	31.136	27.6679	21.5533	25.6255	24.0209	30.0802	27.6665
	hiTSC#11	Replicate 1	20.2337	29.6497	28.9706	30.5734	26.7101	22.4384	30.3921	30.7734	31.0188	28.0759	23.233	30.3299	31.8306	30.918	28.6845
		Replicate 2	20.2622	29.6388	29.0988	30.4878	26.4511	22.2083	29.8349	30.4486	31.0278	28.009	22.9678	30.1649	31.4961	31.0171	28.9101
	hiTSC#16	Replicate 1	21.0015	35.7076	32.4833	32.2114	27.9376	21.7923	35.4072	32.9954	32.2571	28.6381	22.9632	34.9388	34.1839	31.3116	29.2337
		Replicate 2	20.9853	33.8854	32.4939	32.3595	27.852	21.5353	34.6539	32.7644	32.1479	28.6469	23.1002	34.9388	34.149	31.3491	28.9949
	OSKM-hiTSC#1	Replicate 1	20.6025	34.6622	32.6089	34.0799	28.9772	21.2836	33.1659	31.3114	33.0519	27.9554	23.1215	35.2727	32.6633	33.0491	30.1082
		Replicate 2	20.5683	35.461	32.9582	33.9758	28.7927	21.3135	33.1659	31.158	33.6379	28.1703	23.1972	34.8653	32.8064	33.3083	30.3337
	5-Aza-treated hiTSC#11	Replicate 1	19.9395	30.7728	27.2957	28.835	25.8694	21.9076	26.0182	24.6236	29.1507	26.8377	21.054	23.8222	23.8749	28.764	24.9638
		Replicate 2	20.04	30.4596	27.0738	28.936	25.8312	21.9076	25.9551	24.6829	29.0613	26.602	21.0066	23.88	23.7119	28.8187	25.3365

## Sheet: Fig.6
	Fig 6b
	Sample name		hCG (mIU/ml)	Average	SD
	KEN	Replicate 1	0	0	0
		Replicate 2	0
		Replicate 3	0
	hbdTSC#2	Replicate 1	52	50.5	1.91485
		Replicate 2	48
		Replicate 3	52
		Replicate 4	50
	hiTSC#4	Replicate 1	200	136.667	55.0757
		Replicate 2	100
		Replicate 3	110
	hiTSC#11	Replicate 1	45	56	49.4267
		Replicate 2	13
		Replicate 3	110
	hiTSC#16	Replicate 1	50	45.6667	4.04145
		Replicate 2	45
		Replicate 3	42

## Sheet: Fig.7
	Fig 7c					Fig 7e
	Fig 7h
	Sample name	Replicate 1	Replicate 2	Replicate 3	Replicate 4	Ava	Stdv
	WT-OSKM	3	6	2		3.667	2.082
	DKO-OSKM	0	2	1		1	1
	WT-GOKM	11	7	6	10	8.5	2.38
	DKO-GOKM	11	26	16	18	17.75	6.238

## Sheet: Fig.S1
	Fig S1a
	Sample name		ct (GAPDH)	ct (OCT4-Tg)	ct (GATA3-Tg)	ct (MYC-Tg)	ct (KLF4-Tg)	ct (ESRRB-Tg)	ct (SOX2-Tg)	ct (TFAP2C-Tg)
	Fib (KEN)	Replicate 1	20.8571	31.7392	31.0832	33.2445	35.8545	33.6078	36.9879	34.403
		Replicate 2	20.8866	31.7521	31.3928	32.8699	36.2822	33.425	37.0701	34.4337
	Fib (PCS)	Replicate 1	21.3325	32.5719	32.5272	34.2971	36.4921	33.6384	35.2992	33.5613
		Replicate 2	21.0703	32.561	33.0751	34.2073	36.668	33.4996	36.4672	33.5743
	hbdTSC#2	Replicate 1	19.5986	30.8427	30.574	31.9426	34.7233	32.9475	33.3402	31.3922
		Replicate 2	19.3168	30.6192	30.8137	31.1245	34.4303	32.9435	33.5667	31.4177
	hiTSC_7F#1	Replicate 1	19.9228	24.6028	25.9276	24.8235	24.2583	31.356	31.5046	25.4609
		Replicate 2	19.7001	24.5096	25.5569	24.9402	24.2255	30.924	31.0763	24.9287
	hiTSC_7F#2	Replicate 1	20.6188	24.925	26.3489	25.4809	25.5142	33.4397	33.4203	25.4883
		Replicate 2	20.4423	24.8182	26.1148	24.9292	25.3031	33.6169	33.5309	25.2458
	hiTSC_4F#1	Replicate 1	19.9059	22.94	23.0196	22.6125	25.0202	33.312	33.6124	32.9015
		Replicate 2	19.7599	23.1998	22.6713	22.5811	24.5164	33.0652	33.3575	32.5654
	hiTSC_4F#2	Replicate 1	19.5172	22.4228	25.0763	21.9546	24.3756	32.8067	33.5591	32.0252
		Replicate 2	19.8378	22.2834	24.9569	22.1409	24.0169	32.8459	33.9276	32.073
	hiTSC_4F#3	Replicate 1	19.8062	23.6055	24.3099	23.3016	24.0254	33.1559	32.6858	32.9238
		Replicate 2	20.2094	23.8691	24.2168	22.9547	24.0253	33.0482	32.4641	32.646
	hiTSC_4F#4	Replicate 1	20.4757	23.1975	23.8612	22.0828	23.8036	33.169	34.547	33.8764
		Replicate 2	20.311	22.8219	23.3027	22.1582	23.5492	32.9907	33.4037	33.4036
	hiTSC_4F#11	Replicate 1	19.9306	24.0109	22.3536	23.1081	24.1585	32.971	32.3654	31.9057
		Replicate 2	19.9444	24.0207	21.9923	23.1927	23.9701	32.9664	32.1038	32.6002
	hiTSC_4F#12	Replicate 1	19.8215	23.6852	20.9508	21.5262	21.8066	32.6518	32.381	32.2144
		Replicate 2	19.8311	22.9498	21.1449	21.7578	22.4527	32.8077	32.7361	32.1823
	Fig S1b
	#cells per field	Replicate 1	Replicate 2	Replicate 3	Replicate 4	Average	SD
	Day 2
	hbdTSC#2 early passage (8)	9	8	9	13	9.75	1.92029
	hbdTSC#2 late passage (28)	18	11	8	12	12.25	3.63146
	hiTSC#4 early passage (9)	6.5	6.83	7	7.3	6.9075	0.289256
	hiTSC#4 late passage (27)	7	9.7	6	7	7.425	1.37545
	hiTSC#11 early passage (7)	14	13	12	7	11.5	2.69258
	hiTSC#11 late passage (26)	7	6	9	10	8	1.58114
	hiTSC#16 early passage (5)	6.57	6.43	5.83	4.83	5.915	0.685328
	hiTSC#16 late passage (28)	5.7	5.4	5.3	7	5.85	0.680074
	Day 4
	hbdTSC#2 early passage (8)	23.7	24.3	30	28.75	26.6875	2.73184
	hbdTSC#2 late passage (28)	40.3	32.6	38.7	37.3	37.225	2.87348
	hiTSC#4 early passage (9)	4	5	8	7	6	1.58114
	hiTSC#4 late passage (27)	10	7	11	11	9.75	1.63936
	hiTSC#11 early passage (7)	35.75	39.8	36.3	33.5	36.3375	2.25759
	hiTSC#11 late passage (26)	33	34.3	30.6	35	33.225	1.67686
	hiTSC#16 early passage (5)	8	3	5	5	5.25	1.78536
	hiTSC#16 late passage (28)	7	8	6	6	6.75	0.829156
	Day 6
	hbdTSC#2 early passage (8)	48.7	48.25	55	55.75	51.925	3.46383
	hbdTSC#2 late passage (28)	79.95	82.5	80	72.2	78.6625	3.87095
	hiTSC#4 early passage (9)	5	6	5	8	6	1.22474
	hiTSC#4 late passage (27)	8	8	6	5	6.75	1.29904
	hiTSC#11 early passage (7)	83	74	79.25	85	80.3125	4.18843
	hiTSC#11 late passage (26)	108	114	98.75	94.75	103.875	7.56741
	hiTSC#16 early passage (5)	2.5	3	2.5	3.5	2.875	0.414578
	hiTSC#16 late passage (28)	2	4	2	3	2.75	0.829156
	Day 8
	hbdTSC#2 early passage (8)	56	61	40	49	51.5	7.88987
	hbdTSC#2 late passage (28)	48	64	50	54	54	6.16441
	hiTSC#4 early passage (9)	9	12	15	14	12.5	2.29129
	hiTSC#4 late passage (27)	13	18	11	12	13.5	2.69258
	hiTSC#11 early passage (7)	63	66	66	69	66	2.12132
	hiTSC#11 late passage (26)	64	66.5	59	84	68.375	9.41657
	hiTSC#16 early passage (5)	7	6	7	5	6.25	0.829156
	hiTSC#16 late passage (28)	2	2	3	2.5	2.375	0.414578
	Fig S1c
	Sample name		ct (GAPDH)	ct (OCT4-Tg)	ct (GATA3-Tg)	ct (MYC-Tg)	ct (KLF4-Tg)	ct (SOX2-Tg)
	Fibs (KEN)	Replicate 1	19.7289	36.9709	35.2411	37.0707	36.6122	33.9799
		Replicate 2	19.8391	33.6707	34.972	32.9111	35.9378	33.5412
	GOKM D3	Replicate 1	18.9565	16.821	25.0157	17.8987	21.2318	33.9437
		Replicate 2	18.7751	16.6442	25.1995	17.8626	21.2091	32.9452
	OSKM D3	Replicate 1	18.7821	17.7712	34.904	17.6989	22.2237	25.1102
		Replicate 2	18.6818	17.5102	35.4465	17.6654	22.3496	25.2576
	hESCs	Replicate 1	21.0847	34.2825	34.8481	32.0917	35.5096	34.2111
		Replicate 2	21.1673	35.9418	35.1145	32.8527	undefined	33.2441
	hbdTSC#2	Replicate 1	19.8512	33.966	34.2582	33.18	35.4458	34.6064
		Replicate 2	19.6671	36.5345	34.4477	32.9258	34.942	33.6748
	hiTSC#4	Replicate 1	20.2588	33.2455	33.3246	23.4257	30.8105	35.6439
		Replicate 2	20.155	33.7286	32.8596	23.3548	30.4854	33.5844
	hiTSC#11	Replicate 1	19.2453	31.3999	32.9266	28.4872	30.9428	30.906
		Replicate 2	19.2028	30.5299	32.8828	28.4563	30.8712	31.371
	hiTSC#16	Replicate 1	19.4372	28.4585	32.3057	23.882	33.337	33.967
		Replicate 2	19.1989	28.2561	31.9666	23.8891	32.6668	33.8454
	Fig S1d
	Sample name	Replicate 1	Replicate 2	Replicate 3	Replicate 4	Replicate 5	Replicate 6	Replicate 7	Replicate 8	Ava	Stdv
	Fib (KEN)- OKM	0	0	0	0					0	0
	Fib (KEN)- GOKM	112	97	124	98					107.75	11.099
	Fib (PCS)- GOKM	92	84	88	66					82.5	9.9373
	Fib (GM2)- GOKM	8	11	11	7	8	15	13	11	10.5	2.54951
	Fig S1e,f,g
	Sample name		ct (GAPDH)	ct (TFAP2A)	ct (GATA2)	ct (EPCAM)	ct (OCLN)	ct (KRT18)	ct (CDH1)	ct (HLA-A)
	Fib (KEN)	Replicate 1	19.7289	23.637	26.7548	31.9288	32.0198	26.0175	undetected	26.5408
		Replicate 2	19.8391	23.5538	26.9267	32.0386	32.3885	25.9797	undetected	25.8937
	Fib (PCS)	Replicate 1	19.8473	25.153	28.9263	32.9926	33.1139	28.6637	undetected	25.6541
		Replicate 2	19.7819	25.1847	29.2135	32.6132	32.9262	28.4403	36.9856	25.2967
	Fib (GM2)	Replicate 1	19.3084	31.5551	29.6632	34.103	34.6624	34.794	36.4661	26.2555
		Replicate 2	19.2816	31.798	29.6029	33.8765	35.3661	34.3541	undetected	25.9967
	ESCs	Replicate 1	21.0847	33.2786	29.6465	26.6083	30.624	26.9523	29.1348	31.8158
		Replicate 2	21.1673	34.0899	29.6137	26.5926	30.9695	26.9505	28.9408	30.6237
	hiPSCs#1	Replicate 1	19.707	28.9264	32.9725	25.046	27.7997	24.8496	26.8966	28.808
		Replicate 2	19.6261	28.9689	31.9629	24.9485	27.7358	24.9462	26.766	28.6126
	hbdTSC#2	Replicate 1	19.8512	22.7012	24.3942	24.2081	27.6238	19.9094	26.6315	35.7399
		Replicate 2	19.6671	22.7567	24.6721	23.9792	27.77	19.8399	26.3068	37.0866
	hbdTSC#9	Replicate 1	19.353	23.1043	25.2785	25.3295	26.6704	19.9345	23.8538	undetected
		Replicate 2	19.1633	23.0351	25.2267	25.2375	26.6096	19.7981	23.9383	undetected
	hiTSC#4 (KEN)	Replicate 1	20.2588	23.7206	25.836	25.488	28.2262	21.136	25.6786	33.2508
		Replicate 2	20.155	23.7254	25.7327	25.532	28.2245	21.2676	25.6361	32.2375
	hiTSC#5 (KEN)	Replicate 1	19.1715	24.1823	25.1042	23.9743	27.6585	20.6327	24.6427	34.173
		Replicate 2	19.0637	24.2532	24.945	23.9513	27.7281	20.5606	24.5161	34.8478
	hiTSC#11 (PCS)	Replicate 1	19.2453	22.8116	25.6998	24.2002	27.5456	19.7068	24.9433	36.4432
		Replicate 2	19.2028	22.5624	25.7236	24.1836	27.2936	19.7644	24.8792	36.685
	hiTSC#12 (PCS)	Replicate 1	18.3944	23.9656	25.4976	24.2897	28.7179	19.4801	23.4963	35.7984
		Replicate 2	18.2728	23.8886	25.5317	24.1994	28.6918	19.2422	23.434	35.0058
	hiTSC#15 (GM2)	Replicate 1	18.9143	21.7352	25.2598	25.0371	25.2472	18.6634	23.5036	35.7294
		Replicate 2	18.9012	21.7935	25.2237	25.1002	25.2978	18.4591	23.5599	35.0808
	hiTSC#16 (GM2)	Replicate 1	19.4372	22.9456	24.8766	25.1976	26.3632	19.9601	24.6573	undetected
		Replicate 2	19.1989	22.8286	25.5582	25.0126	26.2996	19.6759	24.5691	36.8844

## Sheet: Fig.S2
	Fig S2b-e
	Jensen TISSUES (1000 genes)
	Term	Overlap	P-value	Adjusted P-value	Old P-value	Old Adjusted P-value	Odds Ratio	Combined Score	Genes
	Trophoblast	38/161	5.9272e-16	5.69604e-13	0	0	6.06229	212.555	CDKN1C;GCM1;CSF1R;ERVFRD-1;DLX3;FLT1;CGB8;CGB7;TACSTD2;SLC2A1;SLC2A3;GATA3;GATA2;CYP19A1;ASCL2;HSD11B2;CDH1;NLRP7;CYP11A1;INSL4;TFAP2A;TFAP2C;HSD3B1;IGF2;KRT7;PGF;PSG9;KISS1;XK;KRT18;GJB3;LGALS13;ELF5;LEP;ERVW-1;SIGLEC6;ABCG2;PAPPA2
	Stratified epithelium	18/48	5.77316e-12	2.774e-09	0	0	11.5906	299.94	KRT8;KRT7;A2ML1;CGN;OCLN;KRT19;KRT18;CCDC85C;CDH1;PERP;KRT15;KRT14;PKP2;DSG2;DSG3;TP63;DSC2;DSC3
	Pavement epithelium	12/2023	3.30754e-09	7.16334e-07	0	0	14.4109	281.403	OCLN;KRT19;KRT18;CCDC85C;CDH1;KRT14;KRT8;KRT7;DSG2;EPPK1;PKP3;DSG3
	BeWo cell	11/2023	3.59189e-09	7.16334e-07	0	0	17.5993	342.21	GCM1;ERVFRD-1;SLC22A5;LEP;LGALS13;AKR1B15;ERVW-1;PSG3;PAPPA2;ABCG2;SLC22A11
	Keratinocyte	26/137	3.72703e-09	7.16334e-07	0	0	4.54256	88.1604	DDR1;SPRR3;CSTA;LAMC2;MST1R;PPL;EVPL;KLK7;TGM1;CASP14;PERP;SFN;FLNB;ITGB6;TP63;SPRR2D;VAV3;KRT7;EPN3;KRT19;DHRS9;ITGA6;S100A9;FGFR3;DSC2;DSC3
	Junctional zone	45194	1.86204e-06	0.000298237	0	0	10.7755	142.17	GCM1;TFAP2C;GJB3;GJA5;GJB5;TFEB;IGF2;F11R;ASCL2
	Tongue	46/463	7.57486e-06	0.00103992	0	0	2.14877	25.3354	SPRR3;CSTA;TUFT1;FAM13A;TECR;TMPRSS2;SYNE2;CDH3;ALS2CL;POF1B;CDH1;ZNF704;PERP;THEM5;B4GALNT3;MPZL3;SOX7;HES2;FAM83B;PROM2;PLS1;SPRR2D;MPZL2;TPD52;RNF43;ARL11;FGFBP1;ERVMER34-1;ZNF185;TMEM30B;SH2D3A;MACC1;PLEKHG6;SLC39A11;GRHL3;TICRR;MFAP5;SLC7A8;KRT15;LY6D;GJB7;PKP3;DSG3;IRF6;FREM2;TJP3
	Blastocyst	19/129	2.24292e-05	0.00269431	0	0	3.32601	35.6054	DNMT1;TFAP2C;IGF2;SLC2A1;ATP1A4;TET1;SLC2A3;TFCP2L1;AQP3;ASCL2;PGF;XK;CDH1;GJB3;SALL4;ELF5;DNMT3B;MEST;FGFR2
	Yolk sac	9/1943	0.000228237	0.0243706	0	0	5.06601	42.4791	CSF1R;CDH5;AMN;TFAP2C;SALL4;GPC3;IGF2;LRP2;GATA2
	Sweat gland	7/2023	0.00028136	0.0270387	0	0	6.68983	54.6952	KRT19;XK;KRT18;KRT15;KRT14;KRT8;KRT7
	ENCODE and ChEA Consensus TFs (1000 genes)
	Term	Overlap	P-value	Adjusted P-value	Old P-value	Old Adjusted P-value	Odds Ratio	Combined Score	Genes
	TP63 CHEA	117/1399	2.09675e-08	2.11772e-06	0	0	1.83127	32.3773	KCNG1;SLC46A1;VIPR1;GUCY1B2;CBLC;FAM110A;CDH3;TRIM29;CDH1;PEG10;LIPG;ARHGDIB;TNFSF10;TP63;TGM2;CARD10;CHRNB1;SCARA3;MSX2;TMEM52B;SPNS2;TTC7B;SYTL1;KRT8;FRMD4B;RNF128;ZFP42;PKP2;PLBD1;DSC1;DSC2;ABCG1;DSC3;CDS1;PFKFB4;TACSTD2;SLC1A3;HCAR3;FAM83F;NUAK2;PACSIN2;TBC1D14;SFN;S100A14;PROM2;TFAP2A;WNT10A;JUP;ANKEF1;CORO2A;BMP7;ACER2;FERMT1;FAM160A1;WNK2;GJB5;SP6;DDR1;TMEM45B;LAD1;TINAGL1;ITGB4;AKR1B1;LAM…
	SUZ12 CHEA	126/1684	2.59971e-06	0.000131285	0	0	1.61394	20.7555	VIPR1;GDA;PWWP2B;GFI1;C4ORF19;HS6ST2;BAIAP2L1;EDNRB;PEG10;LIPG;SLC39A8;HMGN3;SOX7;PLS1;CSGALNACT1;CARD10;SCARA3;PRKCH;SEMA6A;MSX2;SLC30A2;ATG9B;CACNA2D3;KCTD1;FRMD4B;NPNT;OVOL1;OVOL2;SLC9A2;C1ORF115;PLBD1;PRR15;KANK4;DLX3;DLX4;DLX5;CTTNBP2;TACSTD2;PLD5;FOXO6;ADRB1;GATA3;GATA2;SLC1A6;DTX4;WNT6;FAM83F;ST8SIA4;PLCG2;PLXNA2;OTX1;SLC38A3;ZBTB7C;ATP6V1C2;PROM2;TFAP2A;TFAP2C;WNT10A;NEBL;IGF2;IFNLR1;NSG1…
	NANOG CHEA	56/595	4.20835e-06	0.000141681	0	0	2.03181	25.1506	CLPB;SNX10;SLC2A3;TFCP2L1;F11R;HS6ST2;CDH3;ABHD11;LIPH;SALL4;EFCAB2;NCK2;BLNK;MYBL2;PRSS8;ITGB6;TIMP4;TPD52;PLEKHG3;FGFBP1;MSX2;COBL;SLC9A2;TUBB2B;MYCN;ZFP42;SMS;ELMO1;CASQ2;BCAT1;SLC27A2;CDS1;CDCA3;PDGFA;GATA3;RAB20;ZNF704;MAP7;MGAT3;TBL1X;RHPN2;MAPK4;EGLN3;TFAP2C;SLC37A1;IRX4;SORBS1;ARID3B;BAIAP2;GADD45G;TSPAN15;KLF5;GJB3;GJB5;UBAP2;FGFR2
	GATA1 CHEA	68/807	1.75506e-05	0.000443152	0	0	1.80291	19.7426	ACHE;FLT1;CSF3R;ATP8A2;SLC44A2;DOCK9;RAB3D;ZMYND8;ICA1;SLC2A1;SLC40A1;ARRB1;SLC2A3;F11R;PTPRF;CMIP;FAM110A;TGM1;CDH1;PEG10;SLCO2B1;RPS6KA1;CCR3;RALGPS1;TGM2;ANKRD6;PLEKHG3;VAV3;CHST6;CISH;KSR1;ARL15;RALGAPA2;GAB1;COBL;PGC;UNC13D;TIAM1;DEPDC1B;C1ORF116;ELF3;TRAF4;FAR2;SLC29A1;PLCB2;DAPP1;GATA2;IQGAP2;RAP1GAP;PARD6B;KIAA1522;GNA12;PACSIN2;PLCG2;PLXNA2;E2F2;GSE1;PIP5K1B;KCNN4;RBM38;LIMK2;SLC52A3;ARI…
	GATA2 CHEA	65/772	2.75383e-05	0.000556273	0	0	1.79874	18.8866	DDR1;ACHE;DGKD;ATP8A2;CLPB;DOCK9;ZMYND8;DOCK8;ITSN1;DYSF;ICA1;F11R;PCSK6;PTPRF;FAM110A;CDH5;IMPA2;EFCAB2;ARHGDIB;TNFSF10;CCR7;EPHB4;TGM2;CSGALNACT1;VAV3;KSR1;DAPK1;SPNS2;CCSAP;CNKSR1;TRAF4;ELMO1;UCA1;SHANK2;ABCG1;KRT80;IGSF3;CTTNBP2;CSF2RB;GATA2;RAB11FIP1;RAB20;P2RY2;KIAA1522;GNA12;PACSIN2;PLCG2;GCNT2;E2F2;PIP5K1B;KCNN4;EGLN3;SLC37A1;JUP;SEMA4D;SORBS2;SORBS1;MAPK13;GADD45G;KRT18;LPAR5;SH3D21;UBXN…
	ZEB1 ENCODE	16/106	7.2189e-05	0.00121518	0	0	3.41644	32.5799	JUP;SH2D3A;RALGAPA2;KDF1;LSR;F11R;FAM83H;SPINT1;MARVELD3;MAP7;RAB19;ANKS1A;EPHA1;MPZL3;LLGL2;CRB3
	TCF3 CHEA	77/1006	0.000127381	0.00183792	0	0	1.62276	14.5535	TRIM71;CDKN1C;ARHGAP8;ZMYND8;CHD7;HMGB3;SNX10;TFCP2L1;PPP1R9A;HS6ST2;BAIAP2L1;ABHD11;CDH1;PEG10;SALL4;DNMT3B;DAG1;KIF21A;MYBL2;EPHB4;ANKRD6;TPD52;PLEKHG3;VAV3;LMO4;ANK3;FRMD4B;ETV4;UNC13D;SLC5A6;SLC9A2;CLDN4;C1ORF116;CLDN3;MYCN;ESRP1;SMS;ELMO1;CASQ2;PLBD1;RHOU;SLC29A1;BCAT1;EPHA1;SLC25A13;LAMA5;CEBPA;PDGFA;FOXO6;SLC1A3;RHOBTB2;PRTG;PRRG4;ERMP1;TMEM125;ZNF704;KIAA1522;MGAT3;SLC19A3;PLCG2;GCNT2;RHP…
	EZH2 ENCODE	33/338	0.000196796	0.00248455	0	0	2.09177	17.8498	ITIH5;ATP8A2;IGSF3;CTTNBP2;ITGB4;EBI3;PALM3;IQGAP2;ADAP2;LIPG;CPAMD8;RDH13;TRPM6;MAPK4;ATP6V1C2;CXADR;NUP210;INSR;FAM189A2;TET1;TINCR;CGN;PLEKHA7;REEP1;OCLN;CLUHP3;MMP15;DLG5;CCDC88C;CHMP4C;PKP2;RGL3;PIK3AP1
	SMAD4 CHEA	49/584	0.000285029	0.00319866	0	0	1.77832	14.5163	SLC44A5;CNTNAP2;TINAGL1;ATP8A2;CLPB;RASL11B;DOCK8;ABCA12;F11R;HS6ST2;CMIP;LRRC1;AMOT;EPB41L4B;EPB41L4A;RASGEF1B;KIAA0895;NCK2;TNS4;TP63;ANKRD6;KSR1;DAPK1;TTC7B;GAB2;B3GNT5;ELMO1;ITGA6;BCAT1;SHANK2;SLC25A13;GPR87;FAM83F;MICALL1;PLXNA2;ST8SIA4;MAP7;PACSIN2;TBC1D14;PIP5K1B;FLNB;B4GALNT3;AFAP1L2;NEBL;ESRRG;PLEKHA7;FERMT1;PKIB;FGFR2
	KLF4 CHEA	72/987	0.000821512	0.00829727	0	0	1.53349	10.8945	CDKN1C;CLPB;PWWP2B;RAB3D;ICA1;SNX10;SLC2A3;TFCP2L1;LRRC1;CA2;SOX15;RPS6KA1;MYBL2;ANKRD6;TPD52;PLEKHG3;MSX2;LIG1;ARL15;COBL;TMC6;UNC13D;SLC5A6;HIC2;MYCL;CLDN4;TUBB2B;SPINT1;ESRP2;B3GNT5;ZFP42;IRF6;EZR;MYCBP;STXBP2;PDGFA;GATA2;NDRG2;RASGRP2;ASCL2;PPL;IGSF9;CYB5R1;WNT6;CLN3;NUAK2;TMEM125;ZNF704;GSE1;IGF2BP3;TBL1X;TFAP2A;RBM38;TFAP2C;ST14;OPN3;WNT7B;SLC52A3;LRRC61;IGF2;APOBR;ARID3A;BAIAP2;TPPP3;KLF5;…
	GO Molecular Function (1000 genes)
	Term	Overlap	P-value	Adjusted P-value	Old P-value	Old Adjusted P-value	Odds Ratio	Combined Score	Genes
	protein binding involved in heterotypic cell-cell adhesion (GO:0086080)	6/2023	2.71805e-06	0.00170694	0	0	28.666	367.372	CXADR;JUP;PKP2;DSG2;CD200;DSC2
	calcium ion binding (GO:0005509)	37/348	1.32256e-05	0.00293306	0	0	2.30888	25.9365	ANXA8L1;ITSN1;DYSF;TCHH;LRP2;RASGRP2;TTN;CDH5;CDH3;CDH1;EFHD1;ANXA8;S100A14;ANXA9;TGM2;TPD52;AOC1;PLA2G4F;ANXA3;SYT8;SYT7;AIF1L;BAIAP3;SYT17;CASQ2;ADAM8;DSG2;S100P;CASQ1;DSG3;LCP1;DSC1;S100A9;DSC2;ADGRL3;DSC3;SLC25A13
	cadherin binding (GO:0045296)	35/322	1.40114e-05	0.00293306	0	0	2.36484	26.4286	LAD1;DOCK9;F11R;EVPL;PPL;CDH5;BAIAP2L1;CDH3;TRIM29;EPCAM;CDH1;PPP1R13L;MICALL1;PACSIN2;PAK6;EPS8L1;SFN;FLNB;EPS8L2;JUP;ARHGEF16;ANK3;CGN;BAIAP2;MPP7;SHTN1;AFDN;KRT18;PKP2;UBAP2;ITGA6;S100P;PKP3;EZR;PFKP
	cell adhesive protein binding involved in bundle of His cell-Purkinje myocyte communication (GO:0086083)	4/2023	2.98324e-05	0.00362019	0	0	76.3012	795.052	JUP;PKP2;DSG2;DSC2
	transmembrane receptor protein kinase activity (GO:0019199)	12/1960	3.45878e-05	0.00362019	0	0	4.79555	49.2599	DDR1;CSF1R;FLT1;ERBB3;INSR;MST1R;EPHA1;MERTK;FGFR4;FGFR3;EPHB4;FGFR2
	transmembrane receptor protein tyrosine kinase activity (GO:0004714)	12/1960	3.45878e-05	0.00362019	0	0	4.79555	49.2599	DDR1;CSF1R;FLT1;ERBB3;INSR;MST1R;EPHA1;MERTK;FGFR4;FGFR3;EPHB4;FGFR2
	signaling receptor complex adaptor activity (GO:0030159)	9/1939	0.000102655	0.00920963	0	0	5.74268	52.7416	GRIP1;CARD10;DLG5;BLNK;NCK2;GAB2;SORBS1;SH2B2;SHANK2
	cadherin binding involved in cell-cell adhesion (GO:0098641)	6/2023	0.000170015	0.0131707	0	0	9.55131	82.9018	BAIAP2L1;KRT18;EPCAM;TRIM29;PKP3;BAIAP2
	cell-cell adhesion mediator activity (GO:0098632)	9/1942	0.000188752	0.0131707	0	0	5.2198	44.7601	BAIAP2L1;KRT18;EPCAM;TRIM29;ESAM;PKP3;BAIAP2;IGSF9;CD200
	protein tyrosine kinase activity (GO:0004713)	15/108	0.00030808	0.0177192	0	0	3.09596	25.0313	DDR1;CSF1R;FLT1;INSR;TNK1;MST1R;MERTK;TTN;ERBB3;EPHA1;FGFR4;FGFR3;EPHB4;FGFR2;FRK
	MsigBD Hallmark (1000 genes)
	Term	Overlap	P-value	Adjusted P-value	Old P-value	Old Adjusted P-value	Odds Ratio	Combined Score	Genes
	Estrogen Response Early	43/200	2.79096e-16	1.33966e-14	0	0	5.39271	193.14	KCNK5;LAD1;SLC22A5;CLIC3;MAST4;SLC2A1;CELSR1;AQP3;SLC7A2;SLC9A3R1;PDLIM3;P2RY2;SFN;FLNB;ANXA9;TGM2;CA12;TFAP2C;SLC37A1;OPN3;ZNF185;CISH;KRT8;PLAAT3;GAB2;TPD52L1;RHOD;TTC39A;OVOL2;REEP1;TIAM1;TUBB2B;KRT19;KRT18;ELF3;ESRP2;KRT15;CLDN7;SCNN1A;RAB17;SLC27A2;TJP3;FRK
	Estrogen Response Late	41/200	7.86257e-15	1.88702e-13	0	0	5.06608	164.529	KCNK5;SLC22A5;CLIC3;ST6GALNAC2;SNX10;LAMC2;SLC9A3R1;PDLIM3;TRIM29;IMPA2;CDH1;CA2;PERP;SFN;FLNB;ANXA9;MEST;CA12;ST14;TFAP2C;OPN3;CISH;PLAAT3;LSR;TPD52L1;OVOL2;MAPK13;TIAM1;KRT19;GJB3;DLG5;SCNN1A;PTPN6;PKP3;SLC29A1;SLC27A2;S100A9;FGFR3;TJP3;FRK;LLGL2
	IL-2/STAT5 Signaling	23/199	0.000161909	0.00259055	0	0	2.51787	21.9771	CDKN1C;ITIH5;PRKCH;CISH;RGS16;HUWE1;SLC2A3;ETV4;HOPX;TIAM1;CDCP1;CCNE1;CA2;IL2RB;TNFSF10;SH3BGRL2;TLR7;SLC39A8;ITGA6;IRF6;TNFRSF21;SLC29A2;TGM2
	Apical Junction	22/200	0.000446586	0.00535903	0	0	2.37864	18.3486	COL17A1;GRB7;JUP;ITGB4;SHROOM2;LAMC2;PIK3CB;BAIAP2;ACTG2;MAPK13;CLDN6;ACTA1;CLDN4;CDH3;CDH1;CLDN7;PCDH1;NECTIN4;DSC1;MPZL2;CRB3;DSC3
	Myogenesis	19/200	0.00558396	0.0463971	0	0	2.01374	10.447	CFD;ACHE;CHRNB1;VIPR1;ITGB4;SORBS1;FOXO4;TPD52L1;CLU;REEP1;ACTA1;KLF5;ERBB3;TNNT1;GJA5;TNNT3;CASQ2;TNNI2;CASQ1
	Apical Surface	7/1944	0.00579964	0.0463971	0	0	3.61288	18.6062	AFAP1L2;IL2RB;SHROOM2;LYPD3;ATP6V0A4;GATA3;EPHB4
	p53 Pathway	17/200	0.0231978	0.139187	0	0	1.77826	6.69283	CEBPA;ST14;ITGB4;RGS16;TCHH;PDGFA;TPD52L1;BAIAP2;KLK8;DEF6;VAMP8;GM2A;TRAF4;PERP;SFN;EPS8L2;TP63
	KRAS Signaling Up	17/200	0.0231978	0.139187	0	0	1.77826	6.69283	JUP;RGS16;IGF2;WNT7A;CSF2RA;ETV4;SNAP91;GADD45G;ANO1;MYCN;CA2;MAP7;F2RL1;ADAM8;LCP1;KCNN4;MPZL2
	Hedgehog Signaling	5/1936	0.0322272	0.171879	0	0	3.07489	10.5621	ACHE;ADGRG1;OPHN1;CELSR1;AMOT
	Inflammatory Response	16/200	0.0435234	0.208912	0	0	1.66278	5.21191	CSF3R;FZD5;SEMA4D;RGS16;EBI3;CXCR6;SLC7A2;LAMP3;CCL5;P2RY2;IL2RB;TNFSF10;GPC3;OLR1;CCR7;CD69

## Sheet: Fig.S3
	Fig S3j
	Human Gene Atlas (128)
	Term	Overlap	P-value	Adjusted P-value	Old P-value	Old Adjusted P-value	Odds Ratio	Combined Score	Genes
	Placenta	16/405	7.02773e-09	4.14636e-07	0	0	7.15498	134.323	VAV3;TRIM62;TUFT1;PLEKHG6;HSD3B1;GATA3;GRHL2;HOPX;LRRC1;CDH5;C1ORF115;MYO5B;PHLDA2;EZR;CD55;EXPH5
	Lung	6/299	0.0126186	0.372248	0	0	3.28635	14.3699	CDH5;TMEM125;EHD4;LAMP3;ALOX5;PLXNA2
	BronchialEpithelialCells	5/280	0.0342196	0.521641	0	0	2.89682	9.77665	HMGCS1;ANXA3;ITGA2;IL20RB;LAMC2
	Liver	8/618	0.0452282	0.521641	0	0	2.10514	6.51757	SLC9A2;CYP2J2;POR;PRPF18;SLC35D1;TM4SF4;CYP2C18;F5
	WholeBlood	7/514	0.0474139	0.521641	0	0	2.20964	6.73685	LYN;RALBP1;IL1R2;ALOX5;KCNJ15;PYGL;CD55
	small intestine	4/220	0.0530483	0.521641	0	0	2.93548	8.6202	CYP2J2;ENPEP;KLF5;CYP2C18
	CD33+ Myeloid	8/679	0.0703313	0.592792	0	0	1.9077	5.06406	ALOX5;CMTM6;PLBD1;TNFAIP3;PYGL;GAB2;PARP12;F5
	colon	4/258	0.0841357	0.6205	0	0	2.49149	6.16725	KLF5;SLC35D1;MYO5B;LRRC1
	Thyroid	5/388	0.103964	0.65082	0	0	2.0685	4.68248	TEAD4;TMEM125;PPFIBP2;FLT1;FAM189A2
	UterusCorpus	2/1998	0.130219	0.65082	0	0	3.26984	6.66569	IQCA1;WNT11
	GO Molecular Function (128)
	Term	Overlap	P-value	Adjusted P-value	Old P-value	Old Adjusted P-value	Odds Ratio	Combined Score	Genes
	BMP receptor binding (GO:0070700)	2/2023	0.00302694	0.19692	0	0	28.6595	166.231	CDH5;BMP6
	arachidonic acid epoxygenase activity (GO:0008392)	2/2023	0.00459875	0.19692	0	0	22.5147	121.174	CYP2J2;CYP2C18
	transmembrane receptor protein serine/threonine kinase binding (GO:0070696)	2/2023	0.00459875	0.19692	0	0	22.5147	121.174	CDH5;BMP6
	cadherin binding (GO:0045296)	7/322	0.00472816	0.19692	0	0	3.59174	19.2309	CDH5;SHTN1;EHD4;CTNNA3;EPS15L1;EZR;TJP2
	iron ion binding (GO:0005506)	3/1954	0.00500637	0.19692	0	0	9.32753	49.4083	EGLN3;ALOX5;CDO1
	oxidoreductase activity, acting on single donors with incorporation of molecular oxygen, incorporation of two atoms of oxygen (GO:0016702)	2/2023	0.0058146	0.19692	0	0	19.6984	101.395	ALOX5;CDO1
	arachidonic acid monooxygenase activity (GO:0008391)	2/2023	0.0064716	0.19692	0	0	18.5387	93.4415	CYP2J2;CYP2C18
	oxidoreductase activity, acting on paired donors, with incorporation or reduction of molecular oxygen, reduced flavin or flavoprotein as one donor, and incorporation of one atom of oxygen (GO:0016712)	2/2023	0.00716072	0.19692	0	0	17.5079	86.4742	CYP2J2;CYP2C18
	alpha-actinin binding (GO:0051393)	2/2023	0.0102299	0.225058	0	0	14.3218	65.6288	PALLD;PPARG
	ferrous iron binding (GO:0008198)	2/2023	0.0102299	0.225058	0	0	14.3218	65.6288	EGLN3;CDO1

## Sheet: Fig.S4
	Fig S4c,e,g,i,k
	PanglaoDB Augmented 2021 (824 genes)
	Term	Overlap	P-value	Adjusted P-value	Old P-value	Old Adjusted P-value	Odds Ratio	Combined Score	Genes
	Pluripotent Stem Cells	34/112	1.15162e-20	1.96926e-18	0	0	10.5377	483.791	BLM;KDM1A;SRSF1;CDCA7;MCM10;TTF2;HK2;SOX2;CHEK1;BEND3;FBXO5;E2F5;BUB1;FANCI;GINS1;HELLS;RFC3;PARP1;RCC2;KNOP1;CDC7;PAICS;NDC80;POU5F1;TICRR;SGO1;DEPDC1B;CENPF;NR6A1;FANCD2;NCL;ESRP1;RFWD3;MAD2L1
	Epithelial Cells	31/218	1.74267e-09	1.48998e-07	0	0	3.96962	80.0587	NRP2;CXCL8;LAMC2;HMMR;CLDN1;CDH3;EPCAM;CDH1;EXO1;MAL2;MSX1;ECT2;KRT6A;ST6GAL1;CDKN2A;CKAP2L;ITGA2;PLA2G4A;ANLN;FERMT1;CLDN4;CEACAM1;SPINT1;MYO5B;SCNN1B;ESRP1;KRT14;KIF20B;CD24;NECTIN4;LTF
	Reticulocytes	19/103	3.68382e-08	2.09978e-06	0	0	5.36451	91.8228	NDC1;NUP188;TFRC;DHX9;RCC2;ELAC2;HEATR1;URB2;TTF2;TBRG4;EFTUD2;ILF3;POLA2;POLD1;RFWD3;RUVBL1;XPO5;CEP85;EIF3B
	Trophoblast Cells	19/130	1.58886e-06	6.79237e-05	0	0	4.05389	54.1295	DLX3;PARP1;SMAGP;IGF2;LIF;LAMC2;KLF4;AREG;PTHLH;C15ORF48;CLDN4;KRT17;NIPAL1;PLEK2;NECTIN4;HES2;CD55;KRT6A;GPR157
	Trophoblast Stem Cells	14/99	5.34537e-05	0.00182812	0	0	3.88198	38.1858	DLX3;IGSF3;WWC1;WNT7B;ARHGEF16;GRHL3;ABCA12;FERMT1;CLDN4;CDH3;ESRP1;KLRG2;MAL2;NECTIN4
	Hepatoblasts	14/114	0.00024893	0.00709451	0	0	3.29709	27.3603	FZD5;ARHGEF16;PCSK9;CGN;CLDN1;EPB41L4B;CLDN4;CDH1;EPCAM;MYO5B;KRT14;MAL2;FGFR4;MET
	Luminal Epithelial Cells	15/140	0.000670238	0.016373	0	0	2.82586	20.651	ARHGEF16;HMGA1;LAMC2;CLDN1;AREG;CLDN4;CDH1;EPCAM;SCNN1B;MYO5B;ESRP1;MAL2;FGFR4;NECTIN4;LTF
	Mammary Epithelial Cells	14/134	0.00127831	0.0273238	0	0	2.74469	18.2857	ARHGEF16;LIF;LAMC2;CLDN1;CLDN4;KRT17;CDH1;EPCAM;MYO5B;ESRP1;KRT14;MAL2;NECTIN4;KRT6A
	Principal Cells	14/136	0.00147451	0.0280157	0	0	2.69941	17.5986	ARHGEF16;STC1;CGN;KIAA1217;EPB41L4B;CLDN4;CDH1;EPCAM;SCNN1B;MYO5B;ESRP1;MAL2;PCDH1;ZBTB7C
	Undefined Placental Cells	12/108	0.00163941	0.028034	0	0	2.93719	18.8374	TEAD4;TRAP1;BATF3;TFRC;LAS1L;ARHGEF16;DNAAF5;TTLL12;FGFR4;MAPK15;PAK4;EIF3B
	BioPlanet 2019 (824 genes)
	Term	Overlap	P-value	Adjusted P-value	Old P-value	Old Adjusted P-value	Odds Ratio	Combined Score	Genes
	Cell cycle	63/453	1.82113e-17	1.89944e-14	0	0	3.98773	153.705	AHCTF1;GMNN;HJURP;MCM10;LMNB1;PPP2R1B;PTTG1;CDH1;MYC;NUF2;RUVBL1;CHEK1;NEK2;FBXO5;RFC5;RFC3;LIG1;CDC25A;DBF4;CCNE1;MCM5;ITGB3BP;PSMD14;PRKDC;TTK;LIN9;TYMS;SKA1;ORC5;PSMB7;CCNB2;CDC45;POLD1;CEP72;E2F2;E2F5;BUB1;GINS1;CENPU;GINS2;RRM2;CDKN2A;CEP152;RCC2;CDC7;NDC80;ZWINT;DHFR;CENPE;POLA1;CENPF;POLA2;KIF18A;MIS18A;CENPJ;RPA3;POLE2;CENPK;CDK1;MDM2;TUBGCP4;MAD2L1;SPC25
	DNA replication	37/207	3.79848e-14	1.98091e-11	0	0	5.25616	162.424	AHCTF1;PSMD14;GMNN;MCM10;SKA1;ORC5;PSMB7;CDC45;PPP2R1B;POLD1;NUF2;E2F2;FBXO5;BUB1;GINS1;RFC5;CENPU;GINS2;RFC3;LIG1;RCC2;CDC7;ZWINT;NDC80;POLA1;CENPE;POLA2;CENPF;KIF18A;DBF4;RPA3;POLE2;CENPK;MCM5;ITGB3BP;MAD2L1;SPC25
	Mitotic G1-G1/S phases	25/135	2.43009e-10	8.44862e-08	0	0	5.42326	120.06	PSMD14;MCM10;LIN9;TYMS;ORC5;PSMB7;CDC45;PPP2R1B;MYC;E2F2;FBXO5;E2F5;RRM2;CDKN2A;CDC7;CDC25A;DHFR;POLA1;POLA2;DBF4;CCNE1;POLE2;RPA3;CDK1;MCM5
	E2F-mediated regulation of DNA replication	12/1933	3.526e-09	9.19405e-07	0	0	13.4799	262.362	ORC5;DHFR;POLA1;POLA2;CDC45;RRM2;PPP2R1B;CCNE1;CDK1;FBXO5;TYMS;CDC25A
	G1/S-specific transcription	9/2023	5.91301e-09	1.23345e-06	0	0	26.4589	501.293	DHFR;POLA1;RRM2;CDC45;CCNE1;CDK1;FBXO5;TYMS;CDC25A
	G2/M checkpoints	13/43	1.0423e-08	1.81186e-06	0	0	10.2301	188.021	RFC5;RFC3;MCM10;CDC7;CDC25A;ORC5;CCNB2;CDC45;DBF4;RPA3;CHEK1;CDK1;MCM5
	EGFR1 pathway	24/152	1.51233e-08	2.25337e-06	0	0	4.46438	80.3901	PRPS1;ADSL;ACOT7;RRM2;HGF;ITGA2;PDCD5;AMD1;CAD;HPCAL1;LIF;AREG;DUSP6;CLDN4;PNP;PLAU;MYC;COTL1;SPP1;CYCS;HAS2;HPRT1;PHLDA1;MET
	DNA strand elongation	11/1931	2.15946e-08	2.58405e-06	0	0	12.9592	228.74	GINS1;RFC5;GINS2;POLA1;RFC3;POLA2;CDC45;LIG1;POLD1;RPA3;MCM5
	Pyrimidine metabolism	19/100	2.22977e-08	2.58405e-06	0	0	5.56407	98.0321	RRM1;PNPT1;RRM2;CAD;CTPS1;TYMS;POLA1;POLA2;UCK2;NT5E;PNP;POLR3A;POLD1;POLE2;POLR1C;POLR1E;POLR2F;UMPS;ITPA
	Purine metabolism	24/164	6.79812e-08	7.09044e-06	0	0	4.07914	67.3223	PRPS2;PRPS1;ADSL;RRM1;PNPT1;RRM2;AK2;AK4;PAICS;ADCY7;POLA1;POLA2;NT5E;PNP;ATIC;POLR3A;POLD1;POLE2;POLR1C;PGM2;POLR1E;POLR2F;HPRT1;ITPA
	PanglaoDB Augmented 2021 (1758 genes)
	Term	Overlap	P-value	Adjusted P-value	Old P-value	Old Adjusted P-value	Odds Ratio	Combined Score	Genes
	Undefined Placental Cells	38/108	2.35982e-14	4.15328e-12	0	0	5.73535	179.962	LRRC59;LAMA5;AHCY;TFRC;CDCA5;TMEM52;PHB;NOC2L;MRPL12;CDC20;FAM83H;TUBA1C;PSMD3;POLD2;RCC1;PHLDA2;PAK4;TEAD4;TRAP1;CBX2;ARHGEF16;RIPK4;KRT8;NME2;DNAAF5;HNRNPAB;MAPK15;KRT18;LAS1L;TRAF4;MMP15;CCDC86;TTLL12;DHCR7;RHOV;FKBP4;FGFR4;EPHA2
	Reticulocytes	34/103	4.35041e-12	3.82836e-10	0	0	5.19421	135.884	NUP205;TFRC;NOP2;HEATR1;NAT10;DDX21;TTF2;YBX1;NUP160;NOL6;TBRG4;EFTUD2;NEU3;STIP1;CHAF1A;PDCD11;RUVBL1;XPO5;DHX37;CD36;CCT8;POLG;NDC1;NOP14;RCC2;ELAC2;NSUN2;URB2;PPRC1;LSG1;INCENP;MCM3;TSR1;GART
	Pluripotent Stem Cells	31/112	5.06385e-09	2.97079e-07	0	0	4.02461	76.8747	ERCC6L;ZNF296;BLM;CDCA7;BUB1B;MCM10;TTF2;PFAS;HK2;SPN;CHAF1A;PPAT;SALL4;BEND3;E2F5;SMARCC1;RFC3;NPM1;CBX2;RCC2;KNOP1;LIG3;CDC6;POU5F1;DEPDC1B;NR6A1;NCL;MCM3;MCM4;AUNIP;MAD2L1
	Trophoblast Cells	30/130	7.13446e-07	3.13916e-05	0	0	3.14965	44.5775	COL17A1;DLX3;LYPD3;CXCL1;LAMC2;AREG;ASCL2;CST6;PTHLH;NIPAL1;PLEK2;PHLDA2;HES2;CD55;S100A10;GPR157;TMEM184A;SMAGP;PLEKHG6;IGF2;LIF;TMEM40;KLF4;CLDN4;CDCP1;GJB3;BHLHE40;CHMP4C;NECTIN4;PTGES
	Principal Cells	29/136	5.8624e-06	0.000179587	0	0	2.84274	34.2463	TMEM45B;EHF;KLK1;MAOA;GATA3;AQP3;EPB41L4B;EPCAM;MAL2;HES1;PCDH1;TSPAN1;ARHGEF16;COBL;CGN;PLEKHA7;KIAA1217;ACER2;FA2H;AZGP1;CLDN4;ESRP2;MYO5B;CLDN7;SLCO2A1;PRR15;IRF6;GPRC5C;PTGES
	Epithelial Cells	40/218	6.1223e-06	0.000179587	0	0	2.36282	28.3623	COL17A1;EHF;NRP2;CXCL8;KLK1;PSCA;LAMC2;AQP3;CLDN1;EPCAM;EXO1;LIPH;MAL2;MSX1;TSPAN1;SEC23B;TMEM184A;ST6GAL1;DGAT2;PAQR5;CDKN2A;ITGA2;RIPK4;PLEKHG6;KRT8;PLA2G4A;FERMT1;CLDN4;OCLN;CEACAM1;SPINT1;GJB3;INCENP;ESRP2;MYO5B;CLDN7;CHMP4C;IRF6;NECTIN4;HBEGF
	Mammary Epithelial Cells	28/134	1.26142e-05	0.000277667	0	0	2.76916	31.238	COL17A1;EHF;LAMC2;CLDN1;FAM83H;EPCAM;MAL2;EPS8L2;TSPAN1;TMEM184A;ARHGEF16;RIPK4;KRT8;LIF;LSR;RHOD;SH3RF2;CLDN4;KRT18;GJB3;ESRP2;MYO5B;CLDN7;PRR15;IRF6;NECTIN4;ABCG2;EPHA2
	Urothelial Cells	24/106	1.26212e-05	0.000277667	0	0	3.06524	34.5763	TMEM184A;CLIC3;PSCA;PRKCD;RHBDF2;SYTL1;ANO9;LYPD3;NBEAL2;ARHGAP27;TRPV1;UPK3B;AQP3;TGM1;VAMP8;SLC9A3R1;SYNGR2;SPINT1;FRMD8;TRIM25;ADAM8;ELMO3;NECTIN4;LLGL2
	Pancreatic Progenitor Cells	24/114	4.50974e-05	0.000881905	0	0	2.79154	27.9341	CNTFR;CXADR;WWC1;RGS16;ARHGEF16;ECEL1;COBL;NRARP;CGN;SYT7;SLC7A2;ASS1;AIF1L;KIAA1217;CAMSAP3;NKAIN1;EPB41L4B;EFNA2;MMP15;VWA1;MAL2;HES1;CKB;FGFR3
	Trichocytes	22/103	7.33661e-05	0.00129124	0	0	2.84137	27.05	TMEM184A;TFAP2C;WWC1;WNT7B;ARHGEF16;RIPK4;KRT8;LAMC2;GRHL3;ABCA12;RHOD;FAM83H;FERMT1;CLDN4;KRT18;GJB3;CHMP4C;EPS8L2;RHOV;TSPAN1;ALOXE3;EPHA2
	BioPlanet 2019 (1758 genes)
	Term	Overlap	P-value	Adjusted P-value	Old P-value	Old Adjusted P-value	Odds Ratio	Combined Score	Genes
	Metabolism	217/1615	6.04498e-11	7.66504e-08	0	0	1.69666	39.9211	ENO1;AQP1;LIPE;NSDHL;PNP;PPAT;LIPG;CYP1B1;XYLB;MCCC2;PDHX;CPT1A;ST6GAL1;NUP210;OXSM;CACNA2D2;ALG3;PHKA1;MOGS;CMBL;PISD;NUP93;MTAP;MTHFD1;MTHFD2L;PTGES;TSTA3;NUP205;ABCB1;MAOA;SHMT1;MGST1;NEU3;LDHB;PTDSS2;PTDSS1;CHST11;INPP5D;ST3GAL4;PLCG2;PNPO;CGA;ATP6V0A1;MTHFS;NR1D1;MCAT;ACER2;UCK2;GLUD2;CYP2S1;PPT1;CYP1A1;OGDH;PPT2;GALNTL6;ADA;GPI;NCAN;LPCAT1;PFAS;PPCDC;SMPD2;ATIC;CD36;CBR1;ARG2;CHST7;GSTO1;SP…
	EGFR1 pathway	39/152	6.42474e-10	4.07328e-07	0	0	3.63986	77.0401	NUP205;CDKN1A;PPP1R10;SLC20A1;PDCD5;AMD1;BUB1B;TGFA;DDX21;MT1X;PKMYT1;AREG;PNP;TCOF1;PLAU;MYC;PPAT;E2F1;SPP1;MYBL2;PHLDA2;DUSP4;NOP56;RANBP1;ADSL;ACOT7;GADD45A;ITGA2;HPCAL1;LIF;HNRNPAB;CLDN4;NR4A3;MCM3;CYCS;MAPT;FKBP4;MET;HBEGF
	Mitochondrial protein import	18/52	2.0938e-07	6.88594e-05	0	0	5.53996	85.1997	HSPA9;PAM16;COX17;TIMM13;TIMM23;TIMM22;TIMM44;TIMM21;TOMM22;TIMM50;CHCHD4;SAMM50;GRPEL1;VDAC1;FXN;SLC25A4;TOMM5;SLC25A13
	T cell receptor regulation of apoptosis	91/603	2.17222e-07	6.88594e-05	0	0	1.89036	29.0026	CDKN1A;VIPR1;HSP90AB1;CD83;CXCL8;PDCD5;PDE3B;TONSL;ENO1;YBX1;F11R;AATF;CXCL5;IL27RA;SPN;CDC20;MRPL3;FBL;PSTPIP1;PNP;CCND2;AIFM1;MYC;RAC2;TNFRSF8;MYBL2;PIM2;HRAS;IL15RA;ARG2;PGAM1;SPHK1;PLA2G4A;URB2;MIF;GNL2;GTPBP4;NME1;IL1A;RNF126;TUBB2A;ADORA2B;PPA1;CCNE1;NCL;IL1B;VDAC1;SNRPC;SLC25A5;EEF1E1;GART;ATF3;SNRPB;PTGES;TSTA3;ABCB1;SLC20A1;SHMT1;EI24;ODC1;NOP2;GATA3;PHB;RASGRP2;CCNB1;CHST11;PRDX1;E2F1;S…
	Interactions of HIV Vpr protein with host cellular proteins	15/44	2.68254e-06	0.000680293	0	0	5.40477	69.3364	RANBP1;NUP205;POM121;NPM1;NUP155;NUP210;HMGA1;NUP160;NUP93;RCC1;NUP35;SLC25A5;RAE1;SLC25A4;RAN
	Non-coding RNA metabolism	16/50	3.24617e-06	0.000686024	0	0	4.91875	62.1634	NUP205;POM121;NUP210;NUP155;GEMIN2;NUP160;NUP93;SNRPD1;SNRPG;GEMIN5;NUP35;GEMIN6;GEMIN7;SNRPF;RAE1;SNRPB
	Mitotic G1-G1/S phases	29/135	5.02896e-06	0.00091096	0	0	2.86971	35.0114	CDKN1A;PSMD14;CCNH;PPP2R2A;MCM10;PKMYT1;PSMA7;PSMB7;CCNB1;CCND2;ORC6;MYC;PSMD2;PSMD3;E2F1;MYBL2;E2F5;POLE;CDKN2A;CDC6;CDC25A;CCNA1;CDK7;DBF4;CCNE1;PSMC4;PSME3;MCM3;MCM4
	Cooperation of prefoldin and TriC/CCT in actin and tubulin folding	11/2023	8.11115e-06	0.00128562	0	0	7.17251	84.0781	TUBA1C;CCT2;TUBA1B;TUBB2A;TCP1;PFDN2;CCT8;CCT7;TUBB4A;CCT5;TUBA4A
	p53 signaling pathway	29/139	9.17933e-06	0.00129326	0	0	2.76475	32.0671	STEAP3;BTG2;CDKN1A;TGFA;CX3CL1;CCNB1;SESN1;E2F1;SPP1;BAK1;SCN3B;BID;GADD45A;GDF15;LIF;TNFRSF10C;TNFRSF10B;TNFRSF10A;SMARCA4;TNFRSF10D;VCAN;TP53I3;DDIT4;MDM2;CEBPZ;MET;ATF3;EPHA2;TP73
	Cyclins and cell cycle regulation	10/2023	1.05333e-05	0.00133562	0	0	8.02192	91.9389	CCNA1;CDKN1A;CCNB1;CDK7;CCND2;CCNH;CDKN2A;CCNE1;E2F1;CDC25A
	PanglaoDB Augmented 2021 (835 genes)
	Term	Overlap	P-value	Adjusted P-value	Old P-value	Old Adjusted P-value	Odds Ratio	Combined Score	Genes
	Undefined Placental Cells	22/108	5.55479e-10	9.49868e-08	0	0	6.00329	127.937	CCT3;TEAD4;TRAP1;ARHGEF16;KRT8;MRPS2;DNAAF5;PHB;HSD11B2;TUBA1C;LAS1L;FASN;POLD2;RCC1;CCDC86;SLC25A10;TTLL12;DHCR7;FKBP4;FGFR4;EPHA2;PAK4
	Pluripotent Stem Cells	21/112	6.60493e-09	5.64721e-07	0	0	5.40748	101.852	ZNF296;SMARCC1;BLM;RFC3;NPM1;RCC2;CCNF;CDCA7;KNOP1;BUB1B;LIG3;MCM10;TTF2;PFAS;HK2;POU5F1;DEPDC1B;MCM3;BEND3;E2F5;MAD2L1
	Reticulocytes	15/103	2.38669e-05	0.0012615	0	0	3.96556	42.2055	NDC1;NUP205;RCC2;ELAC2;NSUN2;HEATR1;NAT10;DDX21;URB2;TTF2;NUP160;NOL6;INCENP;MCM3;UBE2O
	Trophoblast Cells	17/130	2.95088e-05	0.0012615	0	0	3.50395	36.5491	COL17A1;TMEM184A;SMAGP;IGF2;LIF;CXCL1;LAMC2;KLF4;AREG;PTHLH;CLDN4;NIPAL1;GJB3;PLEK2;NECTIN4;CD55;GPR157
	Epithelial Cells	23/218	4.42818e-05	0.00151444	0	0	2.75553	27.624	TMEM184A;COL17A1;NRP2;CXCL8;PAQR5;ITGA2;KRT8;PLA2G4A;LAMC2;AQP3;CLDN1;FERMT1;CLDN4;CEACAM1;SPINT1;GJB3;INCENP;EPCAM;EXO1;MYO5B;MAL2;MSX1;NECTIN4
	Urothelial Cells	14/106	0.000130976	0.00373282	0	0	3.53522	31.6066	TMEM184A;CLIC3;CDC42BPG;RHBDF2;SYTL1;NBEAL2;ARHGAP27;AQP3;TGM1;SLC9A3R1;SYNGR2;SPINT1;ADAM8;NECTIN4
	Hepatoblasts	14/114	0.00028486	0.00695873	0	0	3.25104	26.5399	FZD5;ARHGEF16;KRT8;PCSK9;CLDN1;EPB41L4B;CLDN4;EPCAM;MYO5B;HNF4A;MAL2;RHPN2;FGFR4;MET
	Mammary Epithelial Cells	15/134	0.000483087	0.010326	0	0	2.92775	22.3543	COL17A1;TMEM184A;ARHGEF16;KRT8;LIF;LAMC2;CLDN1;CLDN4;GJB3;EPCAM;MYO5B;MAL2;NECTIN4;ABCG2;EPHA2
	Luminal Epithelial Cells	15/140	0.000767226	0.0145773	0	0	2.78634	19.9857	TMEM184A;ARHGEF16;KRT8;HMGA1;LAMC2;AQP3;CLDN1;AREG;CLDN4;GJB3;EPCAM;MYO5B;MAL2;FGFR4;NECTIN4
	Trophoblast Stem Cells	12/1999	0.000853483	0.0145946	0	0	3.19739	22.5933	FERMT1;CLDN4;GJB3;WWC1;WNT7B;ARHGEF16;KRT8;KLRG2;MAL2;GRHL3;ABCA12;NECTIN4
	BioPlanet 2019 (835 genes)
	Term	Overlap	P-value	Adjusted P-value	Old P-value	Old Adjusted P-value	Odds Ratio	Combined Score	Genes
	Interactions of HIV Vpr protein with host cellular proteins	12/1944	1.59247e-07	0.000167846	0	0	8.71795	136.46	NUP93;NUP205;NPM1;NUP155;NUP210;HMGA1;RCC1;NUP35;RAE1;NUP160;GCK;RAN
	EGFR1 pathway	22/152	3.62246e-07	0.000190904	0	0	3.96225	58.7639	NOP56;NUP205;ADSL;ACOT7;ITGA2;PDCD5;AMD1;HPCAL1;LIF;BUB1B;DDX21;AREG;HSD11B2;CLDN4;TCOF1;MYC;MCM3;E2F1;CYCS;MYBL2;FKBP4;MET
	Metabolism	107/1615	1.07057e-06	0.000376128	0	0	1.72095	23.6584	GALNT14;NDUFA12;GALNT18;ENO1;AQP1;LIPG;XYLB;EARS2;CA13;CSGALNACT1;MCCC2;PDHX;NUP210;OXSM;PHKA1;SDHB;NUP93;ACLY;MTAP;MTHFD1;MTHFD2L;SMS;ABCG2;IPPK;NUP205;ABCB1;AK2;ITPR1;ITPR3;AK4;UQCRH;NUP160;HSD11B2;LDHB;PTDSS1;INPP5D;PLCG2;COX10;NUP155;GOT2;MCAT;GGCT;ACER2;COQ3;UCK2;FASN;CYP2S1;PPT1;CYCS;DHCR7;ITPA;GPI;ALAS1;AMD1;PFAS;GPHN;HK2;ATIC;ZNRD1;UQCRFS1;ADSL;CHST7;SPHK1;PLA2G4A;ELOVL6;CTPS1;APRT;NME1;B…
	Prolactin regulation of apoptosis	17/118	8.07552e-06	0.00205876	0	0	3.92273	46.0006	CCT2;HSP90AB1;CITED4;NOG;IGF2;ANK3;CLDN1;AREG;UQCRH;PTHLH;NUP93;LDHB;PSMD2;SSBP1;CA13;MAP3K5;ABCG2
	Rev-mediated nuclear export of HIV-1 RNA	8/2023	9.76639e-06	0.00205876	0	0	9.74785	112.457	NUP93;NUP205;NUP155;NUP210;RCC1;NUP35;RAE1;RAN
	TGF-beta regulation of extracellular matrix	45/565	2.74708e-05	0.0044611	0	0	2.04242	21.4503	MIPEP;DIRAS3;CAMK2B;DLX2;NRP2;SYNM;ODC1;CCNF;CXCL1;PCSK6;CLDN1;AREG;PTHLH;PTTG1;MYC;EIF4EBP1;E2F1;PLEK2;CKB;NPTX2;PCDH1;RAE1;CD55;RPP38;MAP3K5;CA12;DAPK1;PUS1;TFPI2;ARHGEF16;ANK3;TM4SF1;SLC7A5;ACLY;UCK2;TSPAN13;ADORA2B;PPA1;CTH;UMPS;SCG2;ATF3;PFKP;EPHA2;CDK5R1
	Nucleotide metabolism	12/1970	2.96278e-05	0.0044611	0	0	4.80337	50.0838	ADSL;DTYMK;UCK2;ATIC;IMPDH1;GSR;AK2;TXN;UMPS;PFAS;APRT;NME1
	Hexose transport	9/1942	4.75635e-05	0.00626649	0	0	6.31697	62.8756	NUP93;NUP205;NUP155;NUP210;NUP35;RAE1;HK2;NUP160;GCK
	Nucleotide di- and triphosphate biosynthesis and interconversion	6/2023	6.2704e-05	0.00734334	0	0	11.5519	111.788	DTYMK;GSR;AK2;CTPS1;TXN;NME1
	Transport of mature mRNAs derived from intronless transcripts	8/1938	0.000143153	0.0150883	0	0	6.17009	54.6152	NUP93;NUP205;NUP155;NUP210;NUP35;RAE1;NUP160;RAN
	PanglaoDB Augmented 2021 (953 genes)
	Term	Overlap	P-value	Adjusted P-value	Old P-value	Old Adjusted P-value	Odds Ratio	Combined Score	Genes
	Fibroblasts	84/232	1.74456e-51	2.93087e-49	0	0	12.3435	1442.65	ACVRL1;SPARC;COL16A1;ELN;COL12A1;LRRK1;LMOD1;PKD2;FGF2;ADAMTS5;ADAMTS2;EFEMP1;MDK;CTSK;SVEP1;PDGFRB;PDGFRA;IL1R1;IGFBP3;MMP2;COPZ2;DCN;INMT;DKK3;RUNX1;ACTA2;GREM1;MMP14;ZEB2;CCDC80;FNDC1;LOX;COL4A1;PALLD;COL6A2;PLSCR4;CDH11;COL6A1;COL8A1;ANGPTL2;MXRA5;MYL9;DDR2;CEBPB;COL15A1;CCL11;NNMT;LAMA2;C1R;SYNPO2;LAMA4;TWIST2;LTBP2;THBS2;PCDH18;FSTL1;FBLN2;NID2;FBLN5;PLAC9;CLEC3B;SRPX2;OLFML3;ABI3BP;SERPINH…
	Smooth Muscle Cells	71/169	7.17413e-49	4.9728e-47	0	0	15.565	1725.48	COL16A1;ELN;COL12A1;HSPB7;LMOD1;WFDC1;LDB2;ADAMTS5;JPH2;SPEG;SVEP1;SYNPO;TNS2;PRKG1;PDGFRB;PDGFRA;MYOCD;MMP2;TPM1;ITGA1;LMO7;DCN;DKK3;ACTA2;CCDC80;FNDC1;LOX;PPP1R3C;COL4A1;DAAM2;CDH11;PLSCR4;ITGA8;ANGPTL2;MXRA5;MYL9;DDR2;COL15A1;LAMA2;C1R;LAMA4;SYNPO2;NEXN;SLC38A11;THBS2;FBLN2;NID2;PCDH18;FSTL1;FBLN5;CALD1;OLFML3;PDGFD;SLIT3;ANGPT1;LAMB2;ADAM33;SULF1;SOD3;VASN;COL1A1;EHD2;COL3A1;COL1A2;CXCL12;COL…
	Mesangial Cells	67/148	8.88e-49	4.9728e-47	0	0	17.7065	1959.09	ECM1;COL16A1;SPARC;COL12A1;LMOD1;LDB2;FGF1;ADAMTS5;EFEMP1;ADAMTSL4;SVEP1;TNS2;PDGFRB;PDGFRA;MMP2;TPM1;ARID5B;DCN;DKK3;ACTA2;CCDC80;LATS2;COL4A1;PALLD;CDH11;COL6A1;PLSCR4;ITGA8;ANGPTL2;PLA2R1;PLPP3;MXRA5;MYL9;DDR2;COL15A1;NNMT;LAMA2;C1R;LAMA4;LTBP2;THBS2;NID2;PCDH18;FSTL1;SRPX2;CALD1;OLFML3;ABI3BP;CRIM1;FN1;ADAM33;PARVA;SULF1;SOD3;COL1A1;EHD2;DAB2;COL3A1;COL1A2;CXCL12;COL5A1;PDE3A;AMOTL2;FAT4;FMOD…
	Osteoblasts	68/154	1.34553e-48	5.65121e-47	0	0	16.9406	1867.32	COL16A1;SPARC;COL12A1;TNC;LMOD1;PTH1R;MRC2;ADAMTS2;EFEMP1;SVEP1;TNS2;PDGFRB;PDGFRA;IGFBP3;MMP2;WNT5A;DCN;DKK3;ACTA2;MMP14;CCDC80;FNDC1;LOX;COL4A1;PALLD;COL6A2;CDH11;COL6A1;ANGPTL2;PLPP3;MXRA5;MYL9;NNMT;CCL11;LAMA2;C1R;LTBP2;ADAMTS12;THBS2;PCDH18;FSTL1;EFNB2;SOCS3;SRPX2;CALD1;OLFML3;IGFBP7;VDR;LAMB2;INSR;FN1;PARVA;SULF1;ESR1;SOD3;COL1A1;EHD2;SLC6A6;COL3A1;BMP1;COL1A2;CXCL12;P2RX4;COL5A1;SNAI2;FMOD…
	Pulmonary Vascular Smooth Muscle Cells	56/99	6.01317e-48	2.02043e-46	0	0	27.5913	3000.01	SPARC;GALNT15;ELN;HSPB7;LMOD1;LDB2;ADAMTS5;ADAMTS2;ADGRA2;SVEP1;VSTM4;ZNF521;PRKG1;PDGFRB;ZCCHC24;PDGFRA;MMP2;PCOLCE;DCN;ACTA2;CCDC80;COL4A1;DAAM2;COL6A2;CDH11;ANGPTL2;MXRA5;MYL9;DDR2;COL15A1;LAMA2;C1R;LAMA4;AEBP1;ADAMTS12;THBS2;FBLN2;NID2;PCDH18;FSTL1;CALD1;OLFML3;IGFBP7;ANGPT1;ADAM33;COL1A1;DAB2;COL3A1;COL1A2;CXCL12;COL5A1;ITGA11;MSRB3;FAT4;FMOD;FBN1
	Myofibroblasts	54/100	8.72744e-45	2.44368e-43	0	0	24.8115	2517.12	COL16A1;SPARC;ELN;COL12A1;LMOD1;LDB2;ADAMTS5;SVEP1;TNS2;PRKG1;PDGFRB;PDGFRA;MYOCD;MMP2;TPM1;DCN;DKK3;ACTA2;CCDC80;PPP1R3C;COL4A1;DAAM2;PALLD;CDH11;COL6A1;PLSCR4;ANGPTL2;PLPP3;MXRA5;MYL9;DDR2;LAMA2;C1R;LAMA4;THBS2;PCDH18;FSTL1;CALD1;OLFML3;SLIT3;LAMB2;FN1;ADAM33;PARVA;SULF1;SOD3;COL1A1;COL3A1;COL1A2;CXCL12;COL5A1;FMOD;FBXL7;FBN1
	Chondrocytes	63/146	2.52623e-44	6.06296e-43	0	0	16.1734	1623.6	SEMA5A;COL16A1;SPARC;ELN;COL12A1;TNC;LMOD1;ADAMTS5;ADAMTS2;BOC;PDGFRB;PDGFRA;MMP2;DCN;DKK3;MMP14;CCDC80;FNDC1;COL4A1;DAAM2;COL6A2;CDH11;COL6A1;ANGPTL2;PLPP3;MXRA5;MATN3;DDR2;COL15A1;LAMA2;C1R;LAMA4;SDC3;LTBP2;AEBP1;ADAMTS12;NID1;THBS2;NID2;PCDH18;FSTL1;ACAN;CALD1;OLFML3;SHOX;IGFBP7;SLIT3;GADD45B;VDR;STAT1;FN1;SULF1;SOD3;COL1A1;COL3A1;COL1A2;CXCL12;COL5A1;MGP;SNAI2;FMOD;FBXL7;FBN1
	Pancreatic Stellate Cells	56/111	3.14231e-44	6.59885e-43	0	0	21.5578	2159.41	COL16A1;SPARC;COL12A1;TNC;LMOD1;ADAMTS5;ADAMTS2;PDGFRB;PDGFRA;MMP2;PCOLCE;DCN;DKK3;ACTA2;MMP14;CCDC80;FNDC1;LOX;COL4A1;COL6A2;CDH11;COL6A1;ANGPTL2;MXRA5;MYL9;DDR2;COL15A1;NNMT;LAMA2;C1R;LAMA4;LTBP2;ADAMTS12;THBS2;FBLN2;NID2;PCDH18;FSTL1;SRPX2;CALD1;OLFML3;FN1;INHBA;SULF1;SOD3;COL1A1;EHD2;COL3A1;COL1A2;CXCL12;COL5A1;MGP;SNAI2;FMOD;FBXL7;FBN1
	Hepatic Stellate Cells	60/132	6.71545e-44	1.25355e-42	0	0	17.7072	1760.26	COL16A1;SPARC;COL12A1;LMOD1;LDB2;ANTXR1;SLC8A1;ADAMTS5;ADAMTS2;SVEP1;TNS2;PDGFRB;PDGFRA;IGFBP3;MMP2;DCN;DKK3;ACTA2;FNDC1;PPP1R3C;COL4A1;COL6A2;CDH11;COL6A1;PLSCR4;ANGPTL2;PLPP3;PPARA;MXRA5;MYL9;DDR2;NNMT;LAMA2;C1R;LAMA4;ADAMTS12;THBS2;NID2;PCDH18;FSTL1;SRPX2;CALD1;OLFML3;IGFBP7;SLIT3;LAMB2;FN1;ADAM33;PARVA;SULF1;SOD3;COL1A1;COL3A1;COL1A2;CXCL12;COL5A1;SNAI2;FMOD;FBXL7;FBN1
	Vascular Smooth Muscle Cells	53/103	1.67079e-42	2.80693e-41	0	0	22.3742	2152.3	COL16A1;SPARC;ECM2;ELN;COL12A1;LMOD1;ADAMTS5;ADAMTS2;ADGRA2;ADAMTS1;SVEP1;VSTM4;PRKG1;PDGFRB;PDGFRA;MYOCD;MMP2;DCN;ACTA2;CCDC80;FNDC1;COL4A1;DAAM2;CDH11;ITGA8;ANGPTL2;MXRA5;DDR2;COL15A1;LAMA2;C1R;LAMA4;SYNPO2;THBS2;NID2;PCDH18;FSTL1;CALD1;OLFML3;ABI3BP;SLIT3;ADAM33;SULF1;COL1A1;COL3A1;COL1A2;CXCL12;COL5A1;ITGA11;MSRB3;FAT4;FMOD;FBN1
	BioPlanet 2019 (953 genes)
	Term	Overlap	P-value	Adjusted P-value	Old P-value	Old Adjusted P-value	Odds Ratio	Combined Score	Genes
	TGF-beta regulation of extracellular matrix	84/565	8.3422e-21	8.31717e-18	0	0	3.73106	172.498	CNTNAP1;OXTR;ECM2;CITED2;ELN;TNC;SLC40A1;FGF7;CSRP2;EFEMP1;CDH2;ADAMTS1;DPYSL2;CTSK;PIM1;CD34;DACT1;PDGFRA;EDN1;PTGIS;MME;IL1R1;LMO7;ABCC9;ATP1B1;PDGFRL;ACTA2;INPP4B;ALDH1A3;LOX;NPC2;SCG5;HECA;PDE5A;PLA2R1;MATN3;COL15A1;C1R;LAMA4;LPAR1;PDGFA;NEDD9;LTBP2;SLC1A4;AEBP1;PIK3R1;THBS2;ACACB;NID2;FBLN5;PTGS1;DPP4;UGCG;SRPX2;PDGFD;SLIT3;SKIL;ARNT2;TGFB2;TCF7L1;ANGPT1;FZD7;INSR;IDH2;FN1;AKR1C3;INHBA;SOD3;…
	Beta-1 integrin cell surface interactions	24/66	1.30427e-15	6.50179e-13	0	0	11.69	400.653	COL18A1;LAMA2;LAMB2;LAMA4;ITGA1;LAMA3;TNC;FN1;NID1;THBS2;THBS1;COL1A1;COL3A1;COL1A2;COL5A1;MDK;COL4A1;COL6A2;COL6A1;ITGA11;ITGA8;TGFBI;TGM2;FBN1
	ECM-receptor interaction	21/84	2.61914e-10	8.70427e-08	0	0	6.7897	149.801	ITGB5;LAMA2;LAMB2;LAMA4;SDC2;ITGA1;LAMA3;SDC3;TNC;FN1;THBS2;THBS1;COL1A1;COL3A1;COL1A2;COL5A1;COL4A1;COL6A2;COL6A1;ITGA11;ITGA8
	Interleukin-4 regulation of apoptosis	39/267	4.41875e-10	1.10137e-07	0	0	3.52193	75.8622	SLC22A4;CPM;CEBPB;NNMT;CITED2;SATB1;LAMA3;TNC;RASGRP1;ACAN;NUAK1;UBL3;ATXN1;NFIL3;GJA5;COBLL1;DACT1;GADD45B;STAT1;VDR;WNT5A;FN1;ARID5B;FOS;INHBA;SULF1;ZDHHC17;EXT1;ITPKB;BMP4;ARL4C;DNAJC3;IL6;MAF;LOX;FAT1;GAS6;SSBP2;FBN1
	Collagen biosynthesis and modifying enzymes	18/64	6.17692e-10	1.23168e-07	0	0	7.95206	168.624	COL18A1;COL15A1;COL26A1;COL16A1;COL12A1;PCOLCE;COL1A1;ADAMTS2;COL3A1;BMP1;COL1A2;COL5A1;COL4A1;COL6A2;COL6A1;SERPINH1;COL21A1;COL8A1
	BDNF signaling pathway	38/261	8.12535e-10	1.26172e-07	0	0	3.50566	73.3764	ITGB5;LAMA3;ADM;ADD3;CLU;FGF2;RND3;PTGS1;NUAK1;ZFP36;CDH2;SERPINH1;PDE4B;SLIT3;PDGFRA;EGR3;CADM1;DUSP1;IGFBP4;IGFBP3;AKR1C3;NR1D2;FOS;FOXN3;ITPKB;NR4A1;IL6;MARCKS;CXCL12;ID2;PXDN;CDH11;MGP;HBP1;ROR2;TGFBI;NUCB2;FBN1
	FSH regulation of apoptosis	38/263	1.01372e-09	1.26172e-07	0	0	3.47413	71.9479	IFITM3;COL18A1;HDAC5;COL15A1;ITGB5;SDC2;CREBL2;TNFRSF11B;VLDLR;CLU;THBS1;PAPSS2;SH3BP4;PTGDS;TP53I11;ATP9A;CAP2;RAB2A;BNIP3L;ANGPT1;DUSP1;IL15;STAT1;IGFBP4;FST;IGFBP3;TPM1;CFLAR;ESR1;ACTA2;ARL4C;ALDH1A3;DAB2;ADCY9;NPC2;SGK1;ANGPTL1;ARHGEF5
	Oncostatin M	42/311	1.11313e-09	1.26172e-07	0	0	3.21831	66.349	EPHB6;ECM1;CDKN1B;ECM2;CCL11;EPAS1;IRS1;C1R;TNC;PDGFA;SECTM1;HSPB3;SOCS3;NUAK1;B2M;EPHB3;CTSB;TGM2;EDN1;ZHX2;IL1R1;STAT1;MMP2;TPM1;FN1;GAB1;AKR1C3;ATP2B4;PCOLCE;FOXN3;ESR1;FOSL2;COL1A1;DNAJC3;P2RX7;IL6;COL1A2;CXCL12;RRAGB;CDH11;IL6ST;RECK
	Integrins in angiogenesis	19/74	1.13897e-09	1.26172e-07	0	0	7.02449	144.656	COL15A1;CDKN1B;COL16A1;IRS1;COL12A1;FN1;PIK3R1;FGF2;COL1A1;COL3A1;COL1A2;COL5A1;COL4A1;COL6A2;COL6A1;COL8A1;PTK2B;MFGE8;EDIL3
	Extracellular matrix organization	21/93	1.96792e-09	1.96201e-07	0	0	5.93817	119.038	COL18A1;COL15A1;COL26A1;COL16A1;MMP2;COL12A1;PCOLCE;COL1A1;ADAMTS2;MMP14;COL3A1;MMP24;BMP1;COL1A2;COL5A1;COL4A1;COL6A2;COL6A1;SERPINH1;COL21A1;COL8A1
	PanglaoDB Augmented 2021 (1355 genes)
	Term	Overlap	P-value	Adjusted P-value	Old P-value	Old Adjusted P-value	Odds Ratio	Combined Score	Genes
	Fibroblasts	106/232	9.76495e-62	1.68934e-59	0	0	12.4842	1753.8	SPARC;COL16A1;OLFML2B;COL12A1;MRGPRF;FGF2;ISLR;EFEMP1;SVEP1;TNS1;PDGFRA;IL1R1;IGFBP3;DKK1;DKK3;RUNX1;CCDC80;FNDC1;COL4A2;LOX;COL4A1;COL8A1;MXRA5;MYL9;FBLN7;NNMT;TWIST2;LTBP2;THY1;HIF1A;PCDH18;FBLN2;NID2;FBLN5;PLAC9;PENK;SERPINH1;FAM180A;IGFBP7;RARRES2;FN1;CYBRD1;IGF1;PBX1;COL1A1;DAB2;IL6;COL1A2;CXCL12;COL5A1;COL5A3;ITGBL1;NOX4;TCF4;FBN1;ACVRL1;CD40;HSPB6;ELN;LMOD1;PKD2;ADAMTSL1;ADAMTS5;ADAMTS2;C1…
	Mesangial Cells	85/148	2.41295e-60	1.73334e-58	0	0	19.7575	2712.2	COL16A1;SPARC;COL12A1;MRGPRF;LMOD1;LDB2;FGF1;MYLK;ADAMTSL1;ADAMTS5;GJA1;ISLR;EFEMP1;SVEP1;CCR7;HMCN1;TNS2;TNS1;PDGFRA;NCOA2;IGFBP5;MMP2;TPM1;BGN;ARID5B;HSPG2;DCN;DKK3;ACTA2;CCDC80;COL4A2;COL4A1;PALLD;CDH11;COL6A1;PLSCR4;RHOJ;FIBIN;ITGA8;ANGPTL2;COL6A3;PLA2R1;PLPP3;MXRA5;MYL9;CRYAB;DDR2;YAP1;COL15A1;NNMT;FAM114A1;LAMA2;LTBP2;THY1;PTN;THBS2;NID2;PCDH18;FSTL1;CALD1;OLFML3;MAP3K20;FILIP1L;PRRX1;LUM;C…
	Myofibroblasts	71/100	3.0058e-60	1.73334e-58	0	0	35.5258	4868.97	COL16A1;SPARC;HSPB6;ELN;COL12A1;MRGPRF;LMOD1;LDB2;MYLK;ADAMTSL1;ADAMTS5;GJA1;ISLR;SVEP1;TNS2;PRKG1;TNS1;PDGFRA;MYOCD;IGFBP5;MMP2;TPM1;BGN;DCN;DKK3;ACTA2;CCDC80;COL4A2;PPP1R3C;COL4A1;DAAM2;PALLD;CDH11;COL6A1;PLSCR4;FIBIN;ANGPTL2;COL6A3;PLPP3;MXRA5;MYL9;CRYAB;DDR2;LAMA2;LRP1;NTM;THY1;PTN;THBS2;PCDH18;FSTL1;CNN1;CALD1;OLFML3;SLIT3;PRRX1;LAMB2;LUM;FN1;PARVA;PODN;SULF1;SOD3;COL1A1;COL3A1;COL1A2;CXCL12…
	Vascular Smooth Muscle Cells	70/103	2.75151e-57	1.19003e-55	0	0	30.7493	4004.64	COL16A1;SPARC;ECM2;HSPB6;ELN;COL12A1;MRGPRF;LMOD1;MYLK;ADAMTSL1;ADAMTS5;GJA1;ISLR;ADAMTS2;ADGRA2;SVEP1;HMCN1;VSTM4;PRKG1;PDGFRA;MYOCD;IGFBP5;MMP2;BGN;DCN;ACTA2;CCDC80;COL4A2;FNDC1;COL4A1;DAAM2;CDH11;RHOJ;FIBIN;ITGA8;ANGPTL2;COL6A3;MXRA5;CRYAB;DDR2;RBMS3;COL15A1;LAMA2;SEMA3D;THY1;THBS2;NID2;PCDH18;FSTL1;CNN1;CALD1;OLFML3;SLIT3;SLIT2;RUNX1T1;PRRX1;LUM;PODN;SULF1;TBX18;COL1A1;COL3A1;COL1A2;CXCL12;CO…
	Chondrocytes	81/146	6.78579e-56	2.34788e-54	0	0	18.1891	2310.57	SEMA5A;COL16A1;OLFML2B;SPARC;ELN;COL12A1;MRGPRF;LMOD1;GLI3;ADAMTSL1;ADAMTS5;GJA1;ISLR;ADAMTS2;BOC;HMCN1;SOX6;PDGFRA;IGFBP5;MMP2;ATRX;BGN;RUNX2;DCN;DKK3;CCDC80;COL4A2;FNDC1;SMO;COL4A1;DAAM2;COL6A2;CDH11;COL6A1;RHOJ;FIBIN;ANGPTL2;COL6A3;PLPP3;MXRA5;CRYAB;PDZRN3;DDR2;COL15A1;LAMA2;LRP1;COL11A1;SDC3;LTBP2;AEBP1;THY1;NID1;THBS2;NID2;PCDH18;FSTL1;ACAN;EFS;CALD1;OLFML3;SHOX;IGFBP7;SLIT3;GADD45B;PRRX1;LU…
	Pulmonary Vascular Smooth Muscle Cells	66/99	3.27691e-53	9.44844e-52	0	0	28.9022	3492.83	SPARC;HSPB6;GALNT15;ELN;MRGPRF;LMOD1;LDB2;MYLK;ADAMTSL1;ADAMTS5;ISLR;ADAMTS2;ADGRA2;SVEP1;VSTM4;ZNF521;PRKG1;TNS1;ZCCHC24;PDGFRA;MMP2;BGN;DCN;ACTA2;CCDC80;COL4A1;DAAM2;COL6A2;CDH11;FIBIN;ANGPTL2;COL6A3;MXRA5;MYL9;CRYAB;DDR2;COL15A1;LAMA2;AEBP1;THY1;PTN;THBS2;FBLN2;NID2;PCDH18;FSTL1;CNN1;CALD1;OLFML3;IGFBP7;ANGPT1;PRRX1;LUM;CYBRD1;PODN;GNG11;COL1A1;DAB2;COL3A1;COL1A2;CXCL12;COL5A1;FAP;ITGA11;FAT4;…
	Hepatic Stellate Cells	75/132	7.39709e-53	1.82814e-51	0	0	19.1237	2295.53	COL16A1;SPARC;HSPB6;COL12A1;MRGPRF;LMOD1;PTPN21;LDB2;ANTXR1;SLC8A1;ADAMTSL1;ADAMTS5;GJA1;ISLR;ADAMTS2;C1QTNF1;SVEP1;TNS2;PDGFRA;IGFBP5;IGFBP3;MMP2;BGN;DCN;DKK3;ACTA2;COL4A2;FNDC1;PPP1R3C;COL4A1;COL6A2;CDH11;COL6A1;PLSCR4;AGTR1;FIBIN;ANGPTL2;COL6A3;PLPP3;PPARA;MXRA5;MYL9;CRYAB;PDZRN3;VCL;DDR2;NNMT;LAMA2;THY1;THBS2;NID2;PCDH18;FSTL1;CALD1;OLFML3;CCL2;IGFBP7;SLIT3;PRRX1;LAMB2;LUM;FN1;PARVA;PODN;SULF…
	Osteoblasts	80/154	3.12225e-52	6.75188e-51	0	0	15.7597	1869.03	COL16A1;OLFML2B;SPARC;COL12A1;MRGPRF;LMOD1;ADAMTSL1;MRC2;GJA1;ISLR;ADAMTS2;EFEMP1;C1QTNF1;SVEP1;HMCN1;TNS2;PDGFRA;IGFBP5;IGFBP3;MMP2;WNT5A;BGN;HSPG2;RUNX2;DCN;DKK3;ACTA2;CCDC80;COL4A2;FNDC1;LOX;COL4A1;PALLD;COL6A2;CDH11;COL6A1;FIBIN;ANGPTL2;COL6A3;PLPP3;MXRA5;MYL9;NNMT;CCL11;FAM114A1;LAMA2;LRP1;MAGED1;COL11A1;LTBP2;THY1;THBS2;HIF1A;PCDH18;FSTL1;FOXO1;SOCS3;CALD1;OLFML3;PENK;OLFML1;IGFBP7;PRRX1;LA…
	Stromal Cells	72/124	1.05399e-51	2.026e-50	0	0	20.0823	2357.25	ACVRL1;SNED1;COL16A1;OLFML2B;SPARC;ELN;MRGPRF;LMOD1;LDB2;LRRC32;ICAM1;ADAMTSL1;ADAMTS5;ISLR;ADAMTS2;ADGRA2;SVEP1;TNS1;PDGFRA;MME;MMP2;BGN;DCN;DKK3;ACTA2;CCDC80;COL4A2;FNDC1;COL4A1;COL6A2;CDH11;COL6A1;KIT;RHOJ;FIBIN;ANGPTL2;COL6A3;MXRA5;MYL9;TLR4;DDR2;TLR2;COL15A1;NNMT;LAMA2;LTBP2;AEBP1;THY1;THBS2;FBLN2;PCDH18;FSTL1;FBLN5;OLFML3;IGFBP7;WNT2;PRRX1;LUM;CYBRD1;PODN;SULF1;SOD3;BMP4;COL1A1;DAB2;COL3A1;…
	Smooth Muscle Cells	81/169	2.43953e-49	4.22039e-48	0	0	13.4185	1502	COL16A1;HSPB6;ELN;COL12A1;MRGPRF;LMOD1;LDB2;ACTG2;MYLK;ADAMTSL1;ADAMTS5;ISLR;JPH2;SPEG;SVEP1;TNS2;PRKG1;TNS1;PDGFRA;MYOCD;IGFBP5;MMP2;TPM1;ITGA1;BGN;LMO7;KCNAB1;DCN;DKK3;ACTA2;KAT2B;CCDC80;COL4A2;FNDC1;LOX;PPP1R3C;COL4A1;DAAM2;CDH11;PLSCR4;FIBIN;ITGA8;ANGPTL2;COL6A3;MXRA5;MYL9;CRYAB;DDR2;COL15A1;LAMA2;NEXN;SLC38A11;THY1;THBS2;FBLN2;NID2;PCDH18;FSTL1;FBLN5;CNN1;CALD1;OLFML3;PDGFD;SLIT3;ANGPT1;PRRX…
	BioPlanet 2019 (1355 genes)
	Term	Overlap	P-value	Adjusted P-value	Old P-value	Old Adjusted P-value	Odds Ratio	Combined Score	Genes
	TGF-beta regulation of extracellular matrix	111/565	5.96984e-25	6.87129e-22	0	0	3.5783	199.59	OXTR;HNMT;CDH4;FGF7;RGS2;EFEMP1;CDH2;PIM1;PDGFRA;IL1R1;PSG1;ARID5A;LMO7;ATP1B1;DKK1;MID1;PDGFRL;COL4A2;LOX;AGTR1;HECA;PLA2R1;STEAP2;ZNF395;TACSTD2;LPAR1;LY96;FBLN1;LTBP2;AEBP1;PIK3R1;NID2;FBLN5;UGCG;CNN1;PDGFD;ZNF148;EGR2;TGFB2;SMAD3;FZD7;CAV1;IDH2;FN1;NR2F2;IGF1;INHBA;SMAD7;COL1A1;EXT1;BMP4;IL6;COL1A2;TNFSF4;ID2;ITGA11;ID4;NOX4;SNAI2;TGFBI;FBN1;CNTNAP1;ECM2;CITED2;ELN;SLC40A1;PTPRK;HEBP1;PPP3CB;…
	Pathways in cancer	63/325	2.32024e-14	1.3353e-11	0	0	3.42415	107.5	ITGB1;WNT2B;PIK3CD;CBLB;FGF1;FGF2;GLI3;GLI2;FGF5;FGF7;AKT3;PDGFRA;PIAS3;WNT5B;DAPK2;MMP2;WNT5A;ARNT;PRKCA;MITF;FOS;TRAF1;RUNX1;TGFBR2;AR;COL4A2;SMO;PIK3CA;COL4A1;KIT;TRAF5;RARB;BIRC2;LAMA2;EPAS1;LAMA3;PIK3R1;PTGS2;PLD1;HIF1A;EGFR;FOXO1;RXRA;WNT11;ABL1;WNT2;RUNX1T1;MAPK3;FZD1;STAT5A;STAT5B;ARNT2;JUN;TGFB2;TCF7L1;SMAD3;STAT1;LAMB2;FZD7;FN1;IGF1;BMP4;IL6
	Beta-1 integrin cell surface interactions	25/66	3.30605e-13	1.05125e-10	0	0	8.53613	245.31	ITGB1;COL18A1;LAMA2;COL11A1;LAMA3;NID1;THBS2;THBS1;JAM2;TGM2;LAMB2;ITGA1;FN1;COL1A1;COL3A1;COL1A2;COL5A1;COL4A1;COL6A2;COL6A1;ITGA11;ITGA8;COL6A3;TGFBI;FBN1
	BDNF signaling pathway	53/261	3.98627e-13	1.05125e-10	0	0	3.61118	103.102	ITGB5;ADM;PTPRK;FGF2;RND3;AMOT;RGS2;CDH2;PDE4B;PDGFRA;IGFBP5;DUSP1;IGFBP4;IGFBP3;FOS;DKK1;GEM;TGFBR2;CDH11;ROR2;VCL;ATP10D;LAMA3;PTGS2;FOXO3;ADD3;PTGS1;NUAK1;DNAJB5;SERPINH1;SLIT3;MAP2K6;EGR2;JUN;CADM1;TPBG;NR1D2;FOXN3;ATP2B1;GNG11;ALDH6A1;IL6;MARCKS;CXCL12;NFIB;P4HA2;ID2;CAMK4;DLC1;HBP1;TGFBI;LIMS1;FBN1
	ECM-receptor interaction	28/84	5.21716e-13	1.05125e-10	0	0	7.0098	198.249	ITGB1;ITGB5;LAMA2;COL11A1;SDC2;LAMA3;SDC3;THBS2;THBS1;SV2A;ITGB8;LAMB2;ITGA1;FN1;HSPG2;COL1A1;COL3A1;COL1A2;COL4A2;COL5A1;COL4A1;COL6A2;COL5A3;COL6A1;ITGA11;ITGA8;COL6A3;CD47
	FSH regulation of apoptosis	53/263	5.48004e-13	1.05125e-10	0	0	3.5764	100.971	COL18A1;ITGB5;PIK3CD;PTPN21;VLDLR;ACTG2;PPP1CB;SLC16A7;RAB2A;BNIP3L;IGFBP5;DUSP1;IL15;IGFBP4;FST;IGFBP3;TPM1;DKK1;GEM;EREG;TGFBR2;ACTA2;AR;ADCY9;PRKAR1A;SGK1;ANGPTL1;VCL;HDAC5;COL15A1;SDC2;CREBL2;TNFRSF11B;THY1;THBS1;PAPSS2;PGRMC1;SH3BP4;FILIP1L;CAP2;ANGPT1;ATRNL1;KIDINS220;STAT1;BDNF;RAB27A;ATP2B1;CFLAR;ESR1;DAB2;P4HA2;ID4;CDK14
	Focal adhesion	49/233	7.84409e-13	1.28979e-10	0	0	3.76744	105.013	ITGB1;FLT1;ITGB5;TESK2;PIK3CD;ARHGAP5;MYLK;PPP1CB;AKT3;ITGB8;PDGFRA;ITGA1;PRKCA;COL4A2;PIK3CA;COL4A1;COL6A2;COL6A1;ITGA8;COL6A3;MYL9;DOCK1;VCL;BIRC2;SHC3;LAMA2;ROCK2;COL11A1;LAMA3;PIK3R1;THBS2;THBS1;EGFR;PDGFD;PDGFC;MAP2K6;MAPK3;JUN;LAMB2;CAV1;FN1;PARVA;IGF1;COL1A1;COL3A1;COL1A2;COL5A1;COL5A3;ITGA11
	Adipogenesis	35/133	1.78181e-12	2.56358e-10	0	0	5.0222	135.868	CEBPB;CEBPD;IRS1;EPAS1;TWIST1;IRS2;RORA;NR3C1;HIF1A;FOXO1;SOCS3;RXRA;NDN;FZD1;STAT5A;STAT5B;WWTR1;NCOA2;EGR2;SMAD3;PTGIS;WNT5B;GADD45B;STAT1;EBF1;NR2F1;IGF1;PRLR;BMP4;KLF7;IL6;CREB1;IL6ST;PPARA;LPIN2
	Signaling by PDGF	31/122	8.67575e-11	1.10953e-08	0	0	4.77773	110.69	PDE1C;PIK3R1;FOXO3;THBS2;THBS1;FOXO1;PDGFD;AKT3;PDGFC;NCK2;PRKACB;MAPK3;STAT5A;PDGFRA;STAT5B;STAT1;PRKCA;COL1A1;COL3A1;ADCY9;COL1A2;CREB1;COL4A2;COL5A1;PIK3CA;COL4A1;PRKAR1A;COL6A2;CAMK4;COL6A1;COL6A3
	Developmental biology	66/420	1.13874e-10	1.31069e-08	0	0	2.64781	60.6239	SEMA5A;ITGB1;NRP1;CNTNAP1;CDH4;CDH2;RPS6KA2;AKT3;BOC;SCN9A;NCK2;PLXNC1;SCN5A;SH3GL2;CDON;SCN1A;ARHGEF11;NCOA2;TRPC6;SEMA6D;TRPC1;TCF12;ITGA1;EBF1;GFRA1;CREB1;COL4A2;COL4A1;TBL1XR1;SCN8A;COL6A2;COL6A1;COL6A3;EVL;PPARA;MYL9;DOCK1;CEBPB;CEBPD;ROCK2;NTN4;CACNA1C;FOXO3;EGFR;FOXO1;RXRA;MED30;ABL1;SLIT3;SLIT2;MAP2K6;CAP2;MAPK3;EGR2;SMAD3;RDX;NR2F2;MED13L;COL1A1;COL3A1;NFASC;DLG1;COL1A2;COL5A1;PTPRA;TCF4

[truncated: 3 more sheets: Fig.S5, Fig.S6, Fig.S8]
